# Supplementary material for: Proteomic Studies on the Mechanism of Myostatin Regulating Cattle Skeletal Muscle Development
Source: Front Genet. 2021 Nov 16;12:752129. doi: 10.3389/fgene.2021.752129 (PMC8635237; doi:10.3389/fgene.2021.752129)
Supplement: Supplementary file 3 [file Table1.xlsx]

## Sheet: DetectedAllProteins
Checked	Protein FDR Confidence: Combined	Master	Accession	Description	Exp. q-value: Combined	Sum PEP Score	Coverage [%]	# Peptides	# PSMs	# Unique Peptides	# Protein Groups	# AAs	MW [kDa]	calc. pI	Score Sequest HT: Sequest HT	# Peptides (by Search Engine): Sequest HT	# Razor Peptides	Abundances (Grouped): MG ZJY	Abundances (Grouped): MG DZ	Abundances (Grouped) CV [%]: MG ZJY	Abundances (Grouped) CV [%]: MG DZ	Abundances (Normalized): F23: 128N, Sample, n/a, MG ZJY, n/a, n/a, n/a, n/a, n/a, n/a	Abundances (Normalized): F23: 129N, Sample, n/a, MG ZJY, n/a, n/a, n/a, n/a, n/a, n/a	Abundances (Normalized): F23: 129C, Sample, n/a, MG ZJY, n/a, n/a, n/a, n/a, n/a, n/a	Abundances (Normalized): F23: 130N, Sample, n/a, MG DZ, n/a, n/a, n/a, n/a, n/a, n/a	Abundances (Normalized): F23: 130C, Sample, n/a, MG DZ, n/a, n/a, n/a, n/a, n/a, n/a	Abundances (Normalized): F23: 131, Sample, n/a, MG DZ, n/a, n/a, n/a, n/a, n/a, n/a
TRUE	High	Master Protein	41386691	myosin-1 [Bos taurus]	0	3313.86	73	220	2715	29	1	1938	222.9	5.72	8127.48	220	288	83.4	66.4	3.3	1.57	103181	99485.2	96616.5	79649.8	77329.5	79213.7
TRUE	High	Master Protein	741872813	PREDICTED: LOW QUALITY PROTEIN: nebulin [Bos taurus]	0	3297.2	60	397	1140	392	1	7488	867.7	9.09	3352.49	397	5	74.1	83	2.36	11.75	53944	56473.3	55780	62507.4	68236.6	53876.3
TRUE	High	Master Protein	741963096	PREDICTED: myosin-2 isoform X1 [Bos taurus]	0	3065.82	72	206	2397	40	1	1940	223.2	5.8	7147.96	206	22	69.9	101.1	25.67	15.25	16621.9	17420.2	25873.3	25187.8	26826.8	19841
TRUE	High	Master Protein	41386711	myosin-7 [Bos taurus]	0	2838.22	71	195	2098	72	1	1935	223.1	5.73	6176.29	195	117	71.8	108.3	19.83	14.41	43794.6	48833.3	63668.1	73586.4	75609.1	57495.3
TRUE	High	Master Protein	983001788	PREDICTED: myosin-4 [Bos taurus]	0	2392.31	52	145	1786	6	1	1938	222.8	5.8	5420.53	145	0	96.2	132.4	35.92	57.43	191.4	259.3	122.2	263.4	141.8	474.7
TRUE	High	Master Protein	329663986	myosin-8 [Bos taurus]	0	2037.01	47	131	1699	4	1	1937	222.6	5.77	5184.11	131	0	76.4	83.9	25.69	11.69	49.8	70.6	43.7	54.8	63.5	50.6
TRUE	High	Master Protein	982988714	PREDICTED: LOW QUALITY PROTEIN: myosin-6 isoform X2 [Bos taurus]	0	1941.75	47	134	1443	6	1	1939	223.9	5.77	4362.98	134	0	72.6	111.9	36.73	22.19	114.9	149.9	233.7	231.1	241	156
TRUE	High	Master Protein	982994113	PREDICTED: LOW QUALITY PROTEIN: plectin isoform X2 [Bos taurus]	0	1120.92	45	190	294	190	1	4685	532.5	6.02	920.2	190	0	83.6	86.7	8.98	9.86	12211.1	14024.4	14533.1	15420.8	14534.5	12674.4
TRUE	High	Master Protein	156120319	myosin-3 [Bos taurus]	0	995.641	30	87	726	4	1	1940	223.5	5.81	2176.79	87	0	76.6	105.7	18.65	15.39	101.1	113.9	144.6	157	159.2	119.4
TRUE	High	Master Protein	77736221	alpha-actinin-2 [Bos taurus]	0	926.629	77	73	454	54	1	894	103.7	5.45	1288.4	73	23	93.8	102.3	26.36	17.07	17033.9	21858.1	28873.8	23844.3	24681.3	17769.8
TRUE	High	Master Protein	332801058	filamin-C [Bos taurus]	0	907.459	51	111	288	99	1	2693	287.2	6.01	880.36	111	10	80.1	100.7	12.86	10.65	12793.4	13897.8	16397.7	17471.7	18692.3	15111.7
TRUE	High	Master Protein	982957403	PREDICTED: myosin-13 [Bos taurus]	0	893.017	25	65	616	5	1	1849	212.9	5.73	1839.34	65	0	85.4	65.3	53.58	6.78	208.4	106.8	340.4	150.5	159.5	172.2
TRUE	High	Master Protein	528949469	PREDICTED: myosin-binding protein C, slow-type isoform X1 [Bos taurus]	0	858.122	63	85	336	1	1	1227	137.1	5.78	1018.07	85	0	71.3	103.8	26.82	5.78	17.1	26.7	17.3	25.2	26.3	23.4
TRUE	High	Master Protein	741926592	PREDICTED: myosin-binding protein C, slow-type isoform X2 [Bos taurus]	0	857.275	63	85	331	1	1	1220	136.5	5.92	1010.74	85	103	78.2	122	20.26	16.83	13700.1	16836.8	20596.6	27436.9	26269.4	19783.6
TRUE	High	Master Protein	741926594	PREDICTED: myosin-binding protein C, slow-type isoform X3 [Bos taurus]	0	855.514	64	85	331	1	1	1212	135.6	5.94	1005.92	85	0
TRUE	High	Master Protein	983009827	PREDICTED: neuroblast differentiation-associated protein AHNAK isoform X3 [Bos taurus]	0	800.813	55	138	218	137	1	5122	544.3	6	624.67	138	1	107	83.6	11.17	10.85	13279.1	12290.7	10615.1	8173.8	9599.7	10124.4
TRUE	High	Master Protein	28461197	glycogen phosphorylase, muscle form [Bos taurus]	0	793.272	67	64	508	53	1	842	97.2	7.11	1471.45	64	16	91.2	82.3	7.69	6.92	23838.8	26144.5	22468.8	19456.5	22277.8	21515.2
TRUE	High	Master Protein	115495087	sarcoplasmic/endoplasmic reticulum calcium ATPase 1 [Bos taurus]	0	703.126	49	50	456	35	1	993	109.2	5.29	1167.49	50	25	92.6	90.4	6.23	2.31	14900	15526	16824.2	15748.2	15116	15155.1
TRUE	High	Master Protein	529010327	PREDICTED: actin, alpha skeletal muscle isoform X1 [Bos taurus]	0	662.82	76	37	1031	4	1	377	42	5.39	2378.14	37	47	95.9	86.7	14.19	21.4	26381.1	31251.6	35140.6	28251	33395.4	21559.2
TRUE	High	Master Protein	118601750	myosin light chain 1/3, skeletal muscle isoform [Bos taurus]	0	649.382	91	24	737	21	1	192	20.9	5.02	1759.46	24	9	127.9	91.2	13.65	13.39	41194.8	42503.9	32745.9	29358.4	27018.5	34953
TRUE	High	Master Protein	115495613	alpha-actinin-3 [Bos taurus]	0	637.85	67	62	260	49	1	901	103.1	5.45	766.07	62	1	99.9	66.6	16.01	2.31	8517.9	11758.7	10711.7	7401.2	7147	7087.7
TRUE	High	Master Protein	529009536	PREDICTED: myomesin-2 isoform X2 [Bos taurus]	0	628.691	51	71	216	71	1	1495	168	6.38	683.75	71	0	84.8	92.3	6.84	6.37	10682.1	10605.1	11955.6	12128.9	11634.2	10688.8
TRUE	High	Master Protein	529005231	PREDICTED: myomesin-1 isoform X2 [Bos taurus]	0	621.482	52	79	203	79	1	1658	185	6.71	619.53	79	0	78.5	100.8	12.23	9.86	9627.6	9639.1	11828.8	13110.5	12367.3	10777.4
TRUE	High	Master Protein	528988521	PREDICTED: myosin regulatory light chain 2, ventricular/cardiac muscle isoform isoform X1 [Bos taurus]	0	619.301	95	26	701	3	1	166	18.9	4.93	1788.77	26	45	121.3	120.3	12.12	3.52	20751.3	25407.3	26131.4	24711.4	25191.9	26444.3
TRUE	High	Master Protein	528988837	PREDICTED: sarcoplasmic/endoplasmic reticulum calcium ATPase 2 isoform X1 [Bos taurus]	0	587.527	38	42	312	27	1	997	109.7	5.4	826.11	42	0	80.3	130.2	22.41	12	2738	3019.6	4135.4	5299.7	4895.1	4166.6
TRUE	High	Master Protein	982956592	PREDICTED: beta-enolase isoform X1 [Bos taurus]	0	574.661	71	39	671	33	1	440	47.8	8.16	1787.92	39	8	131.8	83	17.01	24.15	36565.6	33290.2	25957.9	20968.4	16670.5	27032.4
TRUE	High	Master Protein	528961976	PREDICTED: pyruvate kinase PKM isoform X1 [Bos taurus]	0	570.983	78	41	362	5	1	531	58	7.72	1022.39	41	45	112.3	79.5	12.79	18.18	19744.2	18597.5	15333.1	13167.9	11448.9	16341.8
TRUE	High	Master Protein	77404273	glyceraldehyde-3-phosphate dehydrogenase [Bos taurus]	0	561.087	86	31	639	30	1	333	35.8	8.35	1584.99	31	1	119.5	83.2	10.63	18.19	27237	26963.6	22403.5	18782.1	18439.3	25155.6
TRUE	High	Master Protein	60097925	creatine kinase M-type [Bos taurus]	0	554.485	69	42	884	39	1	381	43	7.12	2318.72	42	4	109.7	98.3	7.35	16.85	44204.5	40010.6	38378.2	35843.9	35089.2	46912.7
TRUE	High	Master Protein	27819608	hemoglobin subunit beta [Bos taurus]	0	542.353	97	28	1177	24	1	145	15.9	7.59	3250.71	28	5	60.4	157.6	30.38	8.15	65038.3	36677.1	43872.7	101758	114418	119445
TRUE	High	Master Protein	529006907	PREDICTED: fructose-bisphosphate aldolase A isoform X1 [Bos taurus]	0	521.166	67	37	925	31	1	416	45.1	8.4	1443.65	37	5	105.8	86.6	24.69	20	24399.9	17564	15352.7	14385.9	13284.4	19158.9
TRUE	High	Master Protein	329664500	pyruvate kinase PKM [Bos taurus]	0	508.22	78	38	315	2	1	531	57.9	7.85	920.93	38	0	85.3	81	18.28	6.16	77.3	53.3	67.4	64	69.7	61.9
TRUE	High	Master Protein	28461221	ATP synthase subunit beta, mitochondrial precursor [Bos taurus]	0	482.987	79	29	218	29	1	528	56.2	5.27	607.75	29	0	120.6	97	13.95	4.21	6613.7	6834.5	8480.1	5495	5275.9	5738.9
TRUE	High	Master Protein	157954061	alpha-2-macroglobulin precursor [Bos taurus]	0	467.438	42	45	169	45	1	1510	167.5	6.02	499.15	45	0	60.4	140.9	16.04	5.13	5754.2	4368.3	4446.1	10370.6	10578.1	9587.9
TRUE	High	Master Protein	77736117	actin, alpha cardiac muscle 1 [Bos taurus]	0	458.654	70	35	680	2	1	377	42	5.39	1710.35	35	0	95.4	78.1	6.9	8.19	181.5	193.8	208.3	149.2	175.2	158.6
TRUE	High	Master Protein	332205852	ryanodine receptor 1 [Bos taurus]	0	457.989	22	84	123	84	1	5040	565.5	5.27	330.68	84	0	78.7	88.5	1.88	6.35	2725.4	2809	2822.2	3319.7	3158.1	2924.2
TRUE	High	Master Protein	982929264	PREDICTED: obscurin isoform X2 [Bos taurus]	0	457.778	16	97	113	6	1	9531	1032	6.04	335.79	97	69	70.1	76.1	13.17	9.84	4423.4	5093.4	5765.5	5697.4	5531.3	4719.6
TRUE	High	Master Protein	741932316	PREDICTED: complement C3 isoform X1 [Bos taurus]	0	457.775	50	69	179	69	1	1661	187.1	6.84	411.42	69	0	86	98.6	16.98	13.58	8334.2	5906.1	7407.8	7336.6	8488.1	9642.2
TRUE	High	Master Protein	982989938	PREDICTED: spectrin beta chain, erythrocytic [Bos taurus]	0	444.453	42	74	110	72	1	2331	268.3	5.3	326.55	74	2	79.1	103.1	6.82	2.83	3889.8	3755.3	3403.6	4998.1	4892.7	4725
TRUE	High	Master Protein	30794280	serum albumin precursor [Bos taurus]	0	444.192	65	47	483	47	1	607	69.3	6.18	1297.18	47	0	73	136.7	36.07	18.09	37492.5	21004.1	20911.4	28614.1	39324.8	40457.3
TRUE	High	Master Protein	77735551	phosphoglycerate kinase 1 [Bos taurus]	0	442.72	81	36	237	27	1	417	44.5	8.27	706.4	36	13	109.8	79	14.76	16.18	14664.4	17164.4	12789.6	10545.7	9546.9	13016.4
TRUE	High	Master Protein	528945453	PREDICTED: collagen alpha-3(VI) chain isoform X2 [Bos taurus]	0	440.515	29	65	113	2	1	3031	326.8	7.14	330.47	65	0	126	46.4	9.13	41.79	258.5	292.3	310	107.7	197.9	95.6
TRUE	High	Master Protein	528945450	PREDICTED: collagen alpha-3(VI) chain isoform X1 [Bos taurus]	0	437.964	28	65	113	2	1	3231	348.4	6.68	323.02	65	50	112.4	69	2.04	17.32	4902.9	4710.7	4776.7	2931.6	3830.2	2821.7
TRUE	High	Master Protein	982929364	PREDICTED: obscurin isoform X43 [Bos taurus]	0	434.896	18	92	108	1	1	8180	886.3	5.92	319.78	92	0
TRUE	High	Master Protein	528943278	PREDICTED: glycogen debranching enzyme isoform X1 [Bos taurus]	0	432.682	44	58	129	58	1	1532	174	6.77	378.34	58	0	82.3	73.1	6.02	2.1	5602.5	6317.8	5930.1	5226.4	5436.8	5267.5
TRUE	High	Master Protein	78042508	myosin regulatory light chain 2, ventricular/cardiac muscle isoform [Bos taurus]	0	431.566	95	24	568	1	1	166	19	4.93	1458.05	24	0
TRUE	High	Master Protein	116004023	phosphoglucomutase-1 [Bos taurus]	0	431.22	77	37	195	7	1	562	61.6	6.81	578.07	37	35	104.8	92.3	9.82	11.97	11466.3	13380.2	11224.3	10100.4	8238	10319.1
TRUE	High	Master Protein	61888866	tropomyosin alpha-1 chain [Bos taurus]	0	430.042	87	49	450	22	1	284	32.7	4.74	1272.39	49	33	144.6	79.7	23.82	17.5	61139.1	58672.5	38272	32075.5	32329.1	43058.6
TRUE	High	Master Protein	126158909	desmin [Bos taurus]	0	428.538	71	37	198	32	1	470	53.5	5.27	591.73	37	8	109	105.4	19.44	0.93	12928.1	17776.6	12848	12500.6	12587.1	12356.7
TRUE	High	Master Protein	115497166	myosin regulatory light chain 2, skeletal muscle isoform [Bos taurus]	0	424.615	90	26	476	26	1	170	19	5.01	1232.94	26	0	136	80.2	15.85	17.72	26547.8	26920.5	20018.5	15665.7	13990.8	19661.8
TRUE	High	Master Protein	61888856	triosephosphate isomerase [Bos taurus]	0	393.212	92	24	265	24	1	249	26.7	6.92	758.93	24	0	118.1	91.7	7.1	13.32	12910	12722	11310.7	9885	8610.9	11251.9
TRUE	High	Master Protein	75812932	actin, cytoplasmic 2 [Bos taurus]	0	393.186	61	29	561	7	1	375	41.8	5.48	1433.74	29	0	84	84.5	1.02	14.49	622.6	616.4	629.1	626	743.7	559.7
TRUE	High	Master Protein	528958681	PREDICTED: tropomyosin beta chain isoform X1 [Bos taurus]	0	378.172	85	43	528	9	1	284	32.8	4.7	1285.16	43	16	129.3	94.9	16.11	16.5	29670.7	33969.2	24516.7	21785.1	20706.6	27886.7
TRUE	High	Master Protein	741926170	PREDICTED: ATP-dependent 6-phosphofructokinase, muscle type isoform X1 [Bos taurus]	0	373.413	38	28	129	25	1	850	93.4	8.15	405.4	28	3	96.6	80.5	5.96	4.59	5816.2	6407.7	5765.1	5219.7	4805.1	4849.8
TRUE	High	Master Protein	528944292	PREDICTED: phosphoglucomutase-1 isoform X1 [Bos taurus]	0	368.837	65	31	170	1	1	580	63.9	5.83	510.63	31	0
TRUE	High	Master Protein	58652133	tropomyosin alpha-3 chain [Bos taurus]	0	368.359	87	45	413	12	1	284	32.8	4.72	1111.71	45	14	114.5	119.4	9.53	12.38	10003.9	12110.3	11258.9	11743.9	11552.4	14333.4
TRUE	High	Master Protein	528941529	PREDICTED: myomesin-3 [Bos taurus]	0	355.717	45	53	92	53	1	1460	164.7	5.99	276.02	53	0	78	126.6	22.75	18.9	3082.3	3720	4825.4	6036.3	6145.1	4295
TRUE	High	Master Protein	529011170	PREDICTED: LIM domain-binding protein 3 isoform X2 [Bos taurus]	0	354.328	38	20	172	11	1	676	72	7.78	492.67	20	13	117.5	100.3	10.17	3.1	7059.2	8575	7472.3	6205.4	6601	6378.1
TRUE	High	Master Protein	118150866	calsequestrin-1 precursor [Bos taurus]	0	351.913	59	21	301	21	1	395	44.9	4.17	613.24	21	0	135.9	88.8	16.74	12.16	11966.1	14078.8	10051.4	7812.8	7268.4	9177.7
TRUE	High	Master Protein	114326282	serotransferrin precursor [Bos taurus]	0	350.805	44	29	222	27	1	704	77.7	7.08	510.28	29	2	98.7	114	23.08	7.56	12025.9	9021	7711.3	11222.7	9644.6	10427
TRUE	High	Master Protein	359061887	PREDICTED: hemoglobin subunit alpha [Bos taurus]	0	350.535	99	19	759	19	1	142	15.2	8.44	2484.11	19	0	68.8	154.7	35.17	14.77	53472.1	29933.5	30697	64736.3	69055.2	85192.2
TRUE	High	Master Protein	110347570	vimentin [Bos taurus]	0	336.619	70	34	132	28	1	466	53.7	5.12	393.27	34	1	116.8	74.5	19.39	14.84	5447.7	4982	3686.5	2650.5	3178	3578
TRUE	High	Master Protein	27806939	myoglobin [Bos taurus]	0	332.998	85	22	634	22	1	154	17.1	7.46	2068.62	22	0	98.1	140.8	17.88	7.21	30381.6	33144.2	42437.6	50536.4	43735.9	47550.6
TRUE	High	Master Protein	94966765	glucose-6-phosphate isomerase [Bos taurus]	0	325.418	58	27	180	27	1	557	62.8	7.71	436.98	27	0	123.2	81	7.41	14.73	8142.2	7644.7	7017.5	5023.7	4493.5	5995.1
TRUE	High	Master Protein	40254806	heat shock 70 kDa protein 1A [Bos taurus]	0	321.026	55	33	121	19	1	641	70.2	5.74	369.99	33	17	95.4	114.2	10.31	8.99	6499.6	6999.7	7950.2	8485.6	8375.5	7185.7
TRUE	High	Master Protein	741979392	PREDICTED: L-lactate dehydrogenase A chain isoform X1 [Bos taurus]	0	319.774	58	27	197	24	1	389	42.8	9	530.87	27	3	106.5	82.8	8.3	9.05	12797.5	13566.7	11493.9	9983.3	8481.8	9949.9
TRUE	High	Master Protein	27807237	ATP synthase subunit alpha, mitochondrial precursor [Bos taurus]	0	318.646	57	33	200	33	1	553	59.7	9.19	517.76	33	0	111.4	102.5	13.26	6.2	9921.5	10754.9	12796.3	10093.6	9894.9	8972.5
TRUE	High	Master Protein	529006340	PREDICTED: sarcalumenin isoform X1 [Bos taurus]	0	316.418	48	27	123	27	1	791	85.6	4.49	352.4	27	0	116.2	100.2	9.32	3.16	4905.9	5452.1	5915.6	4676.2	4703	4949.8
TRUE	High	Master Protein	331028494	spectrin alpha chain, erythrocytic 1 [Bos taurus]	0	312.43	36	68	81	68	1	2411	280.8	4.93	230.91	68	0	64.2	124.7	13.79	3.09	2964.9	2361.8	2346.7	4454.6	4590.1	4738.7
TRUE	High	Master Protein	27806769	aconitate hydratase, mitochondrial precursor [Bos taurus]	0	304.539	46	29	106	29	1	780	85.3	7.94	320.31	29	0	84.5	120.9	24.04	11.08	3378.8	3085.2	4770.1	5034.3	4836.9	4061.2
TRUE	High	Master Protein	77735829	carbonic anhydrase 3 [Bos taurus]	0	301.855	77	21	178	21	1	260	29.4	7.84	606.97	21	0	72.3	156.7	12.44	1.35	8913	9312.5	11196.8	20031.4	20187.5	20564
TRUE	High	Master Protein	528958685	PREDICTED: tropomyosin beta chain isoform X3 [Bos taurus]	0	301.819	70	35	307	2	1	284	33	4.67	870.47	35	0	128.7	88.8	9.04	13.56	287.2	259.6	240	179	149.6	196.6
TRUE	High	Master Protein	741968832	PREDICTED: microtubule-associated protein 4 isoform X2 [Bos taurus]	0	294.162	33	53	74	53	1	2208	234	5.41	194.11	53	0	96	109.8	5.87	4.31	2709.4	3040.8	2828.9	3241.8	3003.7	3238
TRUE	High	Master Protein	300794839	synemin [Bos taurus]	0	292.542	38	53	81	5	1	1547	170.7	4.93	234.03	53	39	99.6	94.6	18.41	2.22	4800.8	6795.4	5305.3	5034.2	5010.7	5216.8
TRUE	High	Master Protein	529010989	PREDICTED: vinculin isoform X1 [Bos taurus]	0	290.888	47	42	85	42	1	1135	123.9	5.81	238.56	42	0	97	99.5	2.74	14.69	3216.9	3348.8	3391.2	4313.5	3435.2	3323.7
TRUE	High	Master Protein	84000195	phosphoglycerate mutase 2 [Bos taurus]	0	290.834	72	17	190	13	1	253	28.7	8.88	549.06	17	8	118.3	87.8	13.64	24.36	9607.6	10932.4	8309.1	7127.7	5992	9599.6
TRUE	High	Master Protein	528998744	PREDICTED: synemin isoform X1 [Bos taurus]	0	289.197	43	49	78	1	1	1240	138.5	4.92	227.91	49	0	107.5	105.8	27.56	6.4	96.1	144.3	88.6	94.6	85.5	96.6
TRUE	High	Master Protein	983011523	PREDICTED: dystrophin, partial [Bos taurus]	0	286.723	33	68	81	68	1	2629	304.1	5.73	229.92	68	0	86.2	90.1	4.95	7.15	3262.6	3463.3	3601.6	3899.8	3617	3380.9
TRUE	High	Master Protein	529013083	PREDICTED: troponin T, fast skeletal muscle isoform X6 [Bos taurus]	0	280.269	41	26	282	3	1	316	36.9	8.73	944.11	26	35	157	76.7	22.57	24.79	24468.5	24605.5	16052	11618.3	11959.8	17687
TRUE	High	Master Protein	528998159	PREDICTED: NAD(P) transhydrogenase, mitochondrial isoform X1 [Bos taurus]	0	279.314	37	33	77	33	1	1086	113.8	8.16	252.44	33	0	81.9	125.3	21.4	23.47	3898.4	4151.4	5710.6	6851.8	6351.9	4273.1
TRUE	High	Master Protein	529013085	PREDICTED: troponin T, fast skeletal muscle isoform X7 [Bos taurus]	0	277.667	39	25	274	2	1	316	36.9	8.73	924.11	25	0	170.6	59.9	64.74	38.92	500.5	432.2	89	151.8	75.9	176.5
TRUE	High	Master Protein	76253709	heat shock cognate 71 kDa protein [Bos taurus]	0	277.565	46	29	113	19	1	650	71.2	5.52	357.62	29	8	94.2	98.3	5.68	8.46	4894.2	5484.3	5218.7	5873.5	5444	4956.1
TRUE	High	Master Protein	982939910	PREDICTED: spectrin alpha chain, non-erythrocytic 1 isoform X1 [Bos taurus]	0	276.353	34	58	63	58	1	2510	289	5.4	176.92	58	0	94.7	86.2	2.65	9.21	1992.1	1900.3	1906.8	1735.8	1890.7	1571.6
TRUE	High	Master Protein	78369256	LIM domain-binding protein 3 [Bos taurus]	0	270.324	45	14	113	5	1	330	35.5	9.35	335.92	14	0	164.3	74.4	9.63	32.15	2219.4	2691.8	2510.5	1011.8	1136.5	1798.9
TRUE	High	Master Protein	300795444	myosin-9 [Bos taurus]	0	264.996	30	48	65	38	1	1965	227.1	5.6	192.46	48	8	81.9	75.3	3.48	4.54	2076.2	2210.6	2090.2	1921.3	2048.5	1878.3
TRUE	High	Master Protein	741961221	PREDICTED: troponin T, slow skeletal muscle isoform X1 [Bos taurus]	0	259.999	49	21	292	18	1	263	31.3	5.87	921.04	21	0	115.1	126.9	11.25	2.71	10149.1	12471.5	12366.4	13048.9	13715.1	13641.9
TRUE	High	Master Protein	270483786	myosin light chain 3 [Bos taurus]	0	254.305	75	16	206	13	1	199	21.9	5.07	530.11	16	0	122.3	105.7	14.42	16.82	5298.2	7032.8	6660.1	6927.9	4960.5	5757.5
TRUE	High	Master Protein	528956700	PREDICTED: myotilin isoform X2 [Bos taurus]	0	253.586	59	24	105	1	1	498	55.5	8.97	261.69	24	30	92.1	119.7	14.59	14.82	3597.8	4232.1	4828.5	5843.8	5502.6	4362.4
TRUE	High	Master Protein	528949503	PREDICTED: nascent polypeptide-associated complex subunit alpha isoform X1 [Bos taurus]	0	247.211	40	48	73	48	1	1756	175.6	9.2	199.92	48	0	113	96	6.83	7.29	3323.9	3247.4	3684.6	2822.1	2602.6	3012.1
TRUE	High	Master Protein	982914181	PREDICTED: 60 kDa heat shock protein, mitochondrial isoform X1 [Bos taurus]	0	247.037	48	25	86	25	1	703	75	9	205.45	25	0	113.6	89.5	18.83	7.7	3206.4	2923.1	4155.9	2687.2	2526.1	2303.1
TRUE	High	Master Protein	528942158	PREDICTED: tropomyosin alpha-3 chain isoform X8 [Bos taurus]	0	244.491	81	32	327	0	1	248	28.7	4.72	868.37	32	3	101.4	85.1	20.25	4.29	85.4	91.8	61.3	76.5	70.6	71.7
TRUE	High	Master Protein	741933608	PREDICTED: myotilin isoform X1 [Bos taurus]	0	242.692	60	24	109	1	1	499	55.6	8.97	242.12	24	0	93	90.6	15.39	22.32	28.8	21.2	27	37	26.3	25
TRUE	High	Master Protein	87196501	alpha-enolase [Bos taurus]	0	241.336	60	19	364	13	1	434	47.3	6.8	919.5	19	0	113.1	89.6	7.91	4.72	2588.1	2273	2637.4	2050.1	2094.1	1911.4
TRUE	High	Master Protein	741934016	PREDICTED: annexin A6 isoform X2 [Bos taurus]	0	238.708	57	36	75	36	1	673	75.9	5.9	229.65	36	0	103.1	95.7	9.01	8.47	5303.7	5999	6344.7	6239.9	5567.9	5303.1
TRUE	High	Master Protein	27806015	myozenin-1 [Bos taurus]	0	236.694	64	17	189	17	1	297	31.7	9.17	437.78	17	0	130.8	96.9	8.91	10.94	6276.7	6209.6	5328.7	4601.4	4331.5	5336.8
TRUE	High	Master Protein	27806205	very long-chain specific acyl-CoA dehydrogenase, mitochondrial precursor [Bos taurus]	0	236.064	51	28	79	28	1	655	70.5	8.27	233	28	0	93.8	114	24.71	15.23	3257	2802.5	4481.4	4369.6	3960.7	3213.9
TRUE	High	Master Protein	982949447	PREDICTED: LOW QUALITY PROTEIN: immunoglobulin-like and fibronectin type III domain-containing protein 1 isoform X1 [Bos taurus]	0	236.047	24	36	52	36	1	3066	314.4	8.84	156.71	36	0	96.5	85.3	9.53	14.49	1719.2	1451.9	1477	1047.7	1305.6	1397
TRUE	High	Master Protein	75812954	fibrinogen alpha chain precursor [Bos taurus]	0	234.002	48	30	117	1	1	615	67	7.17	340.8	30	0	107.5	114.9	11.78	18.27	18.3	21.6	23.1	23.7	16.7	23
TRUE	High	Master Protein	27807143	cytochrome b-c1 complex subunit 2, mitochondrial precursor [Bos taurus]	0	233.633	67	20	76	20	1	453	48.1	8.73	275.77	20	0	99.5	112.9	16.97	13.73	3845.6	4289.2	5329.7	4863.3	5078.7	3890.1
TRUE	High	Master Protein	982930917	PREDICTED: perilipin-4 [Bos taurus]	0	233.42	66	20	65	17	1	1022	102.1	6.38	167.08	20	5	108	108	3.02	7.11	3367	3244.2	3172.6	3515.6	3053.2	3243.2
TRUE	High	Master Protein	741955615	PREDICTED: fibrinogen alpha chain isoform X1 [Bos taurus]	0	233.125	35	30	117	1	1	837	92.1	6.07	338.59	30	36	94.1	105.6	13.38	63.21	8672.9	6823.1	7063	17096.2	7928.9	4974.6
TRUE	High	Master Protein	528966770	PREDICTED: alpha-actinin-1 isoform X4 [Bos taurus]	0	233.049	33	28	104	10	1	914	105.4	5.41	313.34	28	2	95.7	92.5	6.3	3.91	290.2	292.6	260.8	285	280.6	264.5
TRUE	High	Master Protein	528968732	PREDICTED: MICOS complex subunit MIC60 isoform X1 [Bos taurus]	0	228.821	52	33	56	33	1	754	83.5	6.7	192.05	33	0	96.7	115.6	19.1	11.37	4342	4612.4	6123.1	5783.7	5510.9	4628.7
TRUE	High	Master Protein	741915877	PREDICTED: myc box-dependent-interacting protein 1 isoform X1 [Bos taurus]	0	227.683	44	20	93	20	1	602	66.2	5.45	246.58	20	0	119.2	94.1	4.33	12.9	4090.3	4243.5	3891.9	3230.2	3009.8	3846.6
TRUE	High	Master Protein	60592792	heat shock protein HSP 90-alpha [Bos taurus]	0	227.536	46	29	70	19	1	733	84.7	5.01	208.39	29	10	104.7	97.5	7.14	6.74	3184.5	3369.8	3666.6	3333.8	3140.6	2912.3
TRUE	High	Master Protein	528956633	PREDICTED: voltage-dependent anion-selective channel protein 1 isoform X1 [Bos taurus]	0	226.541	76	18	90	17	1	283	30.7	8.54	229.12	18	1	108.9	109.8	18.9	15.55	2971.1	2813.6	3945.3	2997.6	2998.4	2257.1
TRUE	High	Master Protein	528942126	PREDICTED: lamin isoform X1 [Bos taurus]	0	224.795	48	35	64	33	1	664	74.1	7.39	201.67	35	2	118.6	83.4	11.03	6.79	5829.7	6301.3	5050.6	4069.3	4584.4	4101.5
TRUE	High	Master Protein	983005306	PREDICTED: complement C4 isoform X2 [Bos taurus]	0	222.75	26	35	58	19	1	1741	192.6	7.43	172.94	35	13	87.8	106.1	15.28	13.83	2546.9	1910.5	2498.5	2355.2	3019.4	3033.9
TRUE	High	Master Protein	75832056	apolipoprotein A-I preproprotein [Bos taurus]	0	217.801	76	26	100	26	1	265	30.3	5.97	327.77	26	0	82.8	115.9	33.71	36.64	11381.1	6769.8	6437.6	5462	9472.9	11978.3
TRUE	High	Master Protein	78365297	glycerol-3-phosphate dehydrogenase [NAD(+)], cytoplasmic [Bos taurus]	0	216.71	57	18	92	16	1	349	37.7	6.89	218.26	18	2	91.3	99.7	10.18	8.43	4176	5023.8	4299.9	4697.8	4638.8	5383
TRUE	High	Master Protein	983008683	PREDICTED: ankyrin-1 isoform X1 [Bos taurus]	0	216.603	29	38	48	35	1	1890	206.7	6.2	144.96	38	2	80.6	114.6	13	2.47	1455.6	1298.7	1120.1	1846.5	1919	1833.1
TRUE	High	Master Protein	529007450	PREDICTED: heat shock protein beta-1 isoform X1 [Bos taurus]	0	208.426	94	18	99	18	1	201	22.4	6.4	309.82	18	0	114.2	111.6	20.24	16.07	6236.8	8941.1	6594.2	7961.2	5856.3	6448.8
TRUE	High	Master Protein	148238040	alpha-actinin-4 [Bos taurus]	0	202.893	32	25	73	11	1	911	104.9	5.44	216.39	25	0	99.9	79.4	3.36	9.74	184.1	192	179.7	146.3	166.7	138.3
TRUE	High	Master Protein	154152079	AMP deaminase 1 [Bos taurus]	0	202.247	38	24	55	23	1	747	86.6	7.33	168.33	24	1	95.6	80.2	14.26	12.55	3114.8	2978.5	2360.8	2366.8	2497.6	2989.8
TRUE	High	Master Protein	115496556	myosin light chain 6B [Bos taurus]	0	201.74	68	18	110	18	1	211	23.4	5.53	352.85	18	0	92.3	152.7	32.89	38.09	6729.2	7853	12302.8	12989.9	21994.2	11039
TRUE	High	Master Protein	27805909	trifunctional enzyme subunit alpha, mitochondrial precursor [Bos taurus]	0	200.388	35	23	66	23	1	773	84.8	9.11	177.89	23	0	87.3	128.6	27.57	33.42	2280.8	2782.2	3888.8	4714.3	4097.4	2324.7
TRUE	High	Master Protein	938326464	L-lactate dehydrogenase B chain isoform LDHBx [Bos taurus]	0	199.912	46	19	68	16	1	341	37.4	6.65	217.54	19	0	98.2	118.4	23.89	16.59	3539.9	5286.2	5734.5	8022.6	6373	5881.8
TRUE	High	Master Protein	529007234	PREDICTED: malate dehydrogenase, mitochondrial isoform X1 [Bos taurus]	0	199.652	45	15	94	15	1	338	35.6	8.54	306.04	15	0	94	118.8	12.82	8.44	4415	4698.1	5619	6174.5	5940.6	5236.5
TRUE	High	Master Protein	27807377	aspartate aminotransferase, mitochondrial [Bos taurus]	0	199.228	47	21	80	21	1	430	47.5	9.07	215.16	21	0	85.5	121.4	24.54	14.95	6478.9	7188.4	10152	10211	10653.7	7972.8
TRUE	High	Master Protein	741948777	PREDICTED: myosin-7B isoform X2 [Bos taurus]	0	198.374	6	18	176	4	1	1941	221.4	5.97	483.24	18	0	84.8	87.9	16.33	18.22	242.2	275	333.6	355.3	284.9	249.1
TRUE	High	Master Protein	741935882	PREDICTED: talin-1 isoform X1 [Bos taurus]	0	197.085	22	37	44	33	1	2558	271.3	6.11	126.28	37	3	80.8	90.5	4.13	0.17	1209.6	1274.8	1175.6	1356	1351.6	1354.4
TRUE	High	Master Protein	115496742	2-oxoglutarate dehydrogenase, mitochondrial precursor [Bos taurus]	0	197.015	40	30	60	1	1	1023	115.7	6.76	148.83	30	0	93.5	79.4	29.96	6.13	71.5	63.6	109.3	60.7	63.3	56
TRUE	High	Master Protein	528981276	PREDICTED: fibrinogen gamma-B chain isoform X1 [Bos taurus]	0	196.86	49	20	75	20	1	435	49.1	5.87	225.12	20	0	98.1	102.5	11.6	66.64	4946.3	3923.2	4384.1	10037.1	4578.8	2643.6
TRUE	High	Master Protein	528938931	PREDICTED: calcium-binding mitochondrial carrier protein Aralar1 isoform X1 [Bos taurus]	0	196.776	44	21	54	17	1	693	76.7	8.21	154.72	21	4	93.2	102.2	19.71	8.3	1607.1	1702.7	2286.4	1951.8	1867.8	1657.5
TRUE	High	Master Protein	528947052	PREDICTED: 2-oxoglutarate dehydrogenase, mitochondrial isoform X1 [Bos taurus]	0	194.334	38	30	59	1	1	1038	117.5	6.8	145.52	30	24	81.6	116.5	19.59	9.41	1704.9	1615.7	2290.1	2482.4	2433.5	2080.4
TRUE	High	Master Protein	528942168	PREDICTED: tropomyosin alpha-3 chain isoform X10 [Bos taurus]	0	190.879	77	31	211	1	1	248	28.9	4.75	575.23	31	1	96.1	76.4	22.43	9.23	167.5	127.3	108.5	100.2	101.2	117.7
TRUE	High	Master Protein	528939908	PREDICTED: NADH-ubiquinone oxidoreductase 75 kDa subunit, mitochondrial isoform X1 [Bos taurus]	0	189.677	39	20	47	20	1	727	79.4	6.15	151.24	20	0	86.9	117.9	18.71	15	1882.5	1922	2592.5	2648.3	2610	2001.2
TRUE	High	Master Protein	329664252	protein phosphatase 1 regulatory subunit 3A [Bos taurus]	0	188.238	40	33	53	33	1	1117	124.8	4.97	136.43	33	0	104.3	91.7	2.33	3.68	2553.9	2666.2	2570.6	2348.1	2181.6	2259.6
TRUE	High	Master Protein	115495377	fumarate hydratase, mitochondrial [Bos taurus]	0	186.99	44	18	53	18	1	510	54.7	9	153.11	18	0	106.7	108.3	12.74	8.95	2480.8	2790.1	3197.8	2832.1	2923.4	2460.5
TRUE	High	Master Protein	528952145	PREDICTED: synaptopodin-2 isoform X1 [Bos taurus]	0	185.976	24	21	62	21	1	1260	135.3	8.6	208.68	21	0	132.3	90.7	2.33	16.3	6546.1	6638.7	6341.9	4491.1	4355.6	5796.2
TRUE	High	Master Protein	41386780	UTP--glucose-1-phosphate uridylyltransferase [Bos taurus]	0	185.325	55	23	59	23	1	508	56.9	7.88	170.92	23	0	118.8	95.3	13.25	16.47	2934.2	3551.6	3822.7	3649.4	2849.6	2713
TRUE	High	Master Protein	218931172	fibrinogen beta chain precursor [Bos taurus]	0	184.153	43	19	60	19	1	495	56.4	8.22	174.14	19	0	95.1	103.5	11.04	56.74	2983.2	2460.8	2495	5572.8	2714.3	1904
TRUE	High	Master Protein	62752057	myozenin-2 [Bos taurus]	0	183.617	78	18	76	18	1	264	30.1	7.61	232.22	18	0	110.1	126.1	19.16	8.16	4716	5514.3	6877.1	6069.7	7085.9	6319.2
TRUE	High	Master Protein	982961939	PREDICTED: inter-alpha-trypsin inhibitor heavy chain H4 isoform X2 [Bos taurus]	0	183.256	38	25	57	1	1	899	99.6	6.39	134.07	25	0	72.8	120.4	30.08	7.35	361.8	217	227.2	400	375.6	345.2
TRUE	High	Master Protein	77736255	creatine kinase S-type, mitochondrial precursor [Bos taurus]	0	182.218	42	17	118	16	1	419	47.2	8.19	286.37	17	0	99	108.7	25.21	17.94	2590.1	3163.8	4244.6	4645.5	3475.1	3425.6
TRUE	High	Master Protein	164420789	pyruvate dehydrogenase E1 component subunit beta, mitochondrial precursor [Bos taurus]	0	181.067	43	12	63	12	1	359	39.1	6.65	178.44	12	0	91.7	111.3	6.99	7.68	1965	2096	2259.1	2558.7	2544.3	2226.8
TRUE	High	Master Protein	529009751	PREDICTED: long-chain-fatty-acid--CoA ligase 1 isoform X2 [Bos taurus]	0	179.538	39	22	49	22	1	699	78.2	7.21	151.87	22	0	85.4	117.2	27.61	26.42	1911.4	2160.2	3169.6	3957	2966.2	2339.1
TRUE	High	Master Protein	741968967	PREDICTED: inter-alpha-trypsin inhibitor heavy chain H4 isoform X1 [Bos taurus]	0	179.505	37	25	56	1	1	916	101.5	6.68	131.29	25	19	77.9	113.8	25.89	3.25	2922.5	1833.3	2012.4	2939.8	3052.4	2861.8
TRUE	High	Master Protein	77735995	stress-70 protein, mitochondrial precursor [Bos taurus]	0	178.994	42	25	46	24	1	679	73.7	6.3	143.29	25	0	100	102.1	14.51	8.59	2195.2	2434.2	2911.3	2625.7	2484.2	2213.1
TRUE	High	Master Protein	330688463	filamin-A [Bos taurus]	0	178.537	20	40	48	31	1	2647	280.8	6.11	139.62	40	0	90.3	79	7.71	5.45	1171.5	1015.3	1044.3	834.8	913.9	923.2
TRUE	High	Master Protein	297490308	PREDICTED: tripartite motif-containing protein 72 [Bos taurus]	0	177.759	41	16	50	16	1	482	53.2	6.48	182.58	16	0	99.6	105	17.09	8.95	2443.4	3330.9	3357.4	3551.2	3512.4	3012
TRUE	High	Master Protein	28461205	isocitrate dehydrogenase [NADP], mitochondrial precursor [Bos taurus]	0	176.423	39	17	79	16	1	452	50.8	8.79	252.62	17	2	102.3	115.2	30.32	24.24	4085.4	5874	7644.1	7243.8	6615.8	4428.7
TRUE	High	Master Protein	29135295	aspartate aminotransferase, cytoplasmic [Bos taurus]	0	175.769	59	22	71	22	1	413	46.4	7.49	198.42	22	0	94.7	109.4	26.01	4.38	2890.2	3339.6	4711.2	4155.5	3853.2	3857.8
TRUE	High	Master Protein	27806417	succinate dehydrogenase [ubiquinone] flavoprotein subunit, mitochondrial precursor [Bos taurus]	0	174.898	40	19	49	19	1	665	73.2	7.52	134.23	19	0	86.4	124.9	18.06	14.98	1401.8	1269.8	1786.5	2025.9	2091.3	1570.1
TRUE	High	Master Protein	530234515	cardiomyopathy-associated protein 5 [Bos taurus]	0	174.763	15	47	55	47	1	3988	440.8	4.63	137.64	47	0	98.8	94.6	1.6	7.58	1989.3	2042.3	2048.2	1955	1863.9	2158.9
TRUE	High	Master Protein	115497900	elongation factor 2 [Bos taurus]	0	174.289	31	25	44	25	1	858	95.3	6.83	128.63	25	0	87	90.1	12.24	10.49	2540	2797	3231.4	3316.6	2898.6	2706.2
TRUE	High	Master Protein	82697357	elongation factor 1-alpha 2 [Bos taurus]	0	170.069	40	15	48	8	1	463	50.4	9.03	149.83	15	7	101.1	90	12.74	6.54	2888.7	3527.6	3706.8	3491	3139	3109.3
TRUE	High	Master Protein	114050959	acetyl-CoA acetyltransferase, mitochondrial precursor [Bos taurus]	0	168.561	51	17	65	17	1	422	44.9	8.85	154.89	17	0	128.3	79.6	18.53	14.35	3290.1	3752.4	4713.7	2955.3	2322	2328.2
TRUE	High	Master Protein	114051459	fructose-1,6-bisphosphatase isozyme 2 [Bos taurus]	0	167.316	48	15	45	14	1	339	36.7	7.66	146.89	15	2	116.4	102.9	3.52	17.9	3256.2	3118.4	3037.9	3003.9	2097.1	2756.9
TRUE	High	Master Protein	528994478	PREDICTED: 14-3-3 protein epsilon isoform X1 [Bos taurus]	0	166.912	70	18	75	1	1	240	27.4	4.89	220.5	18	0	92.2	119.8	10.47	10.42	49.6	46.1	40.2	57.9	70.1	59.9
TRUE	High	Master Protein	528954499	PREDICTED: tropomyosin alpha-4 chain isoform X1 [Bos taurus]	0	164.846	60	24	199	2	1	248	28.5	4.69	553.48	24	0	113.7	69.5	23.05	4.08	75	89.5	55.8	45.8	44.1	47.9
TRUE	High	Master Protein	77736271	tubulin beta-4B chain [Bos taurus]	0	164.49	51	16	57	4	1	445	49.8	4.89	145.79	16	18	93.2	99	4.86	0.67	1776.9	1939.5	1793.9	1906	1901.1	1925.3
TRUE	High	Master Protein	155372051	tropomyosin alpha-4 chain [Bos taurus]	0	164.233	50	24	225	1	1	284	32.8	4.73	605.06	24	2	125.3	71.7	22.44	12.52	656.7	733.1	464	372.4	375.5	461.3
TRUE	High	Master Protein	528940086	PREDICTED: fibronectin isoform X1 [Bos taurus]	0	163.58	18	30	41	30	1	2478	272	5.53	113.71	30	0	73.8	79.6	15.02	16.62	1603	1291.9	1214.3	1213.2	1684.3	1393.7
TRUE	High	Master Protein	77735541	transitional endoplasmic reticulum ATPase [Bos taurus]	0	162.955	35	24	46	24	1	806	89.3	5.26	129.94	24	0	87.3	105.3	2.29	5.94	2840.8	2878.2	2752.3	3612.8	3207.4	3427.3
TRUE	High	Master Protein	118601868	heat shock protein HSP 90-beta [Bos taurus]	0	161.885	43	26	49	15	1	724	83.2	5.03	134.88	26	0	100.6	95.6	5.96	7.3	1048.1	1166.3	1059.9	1118.9	1007.4	975.1
TRUE	High	Master Protein	27806197	14-3-3 protein epsilon [Bos taurus]	0	161.82	64	18	71	1	1	255	29.2	4.74	218.15	18	23	113.6	97.7	2.7	2.51	5643.9	5777.1	5956.1	4971.7	4833.7	5082
TRUE	High	Master Protein	329663954	dihydrolipoyl dehydrogenase, mitochondrial [Bos taurus]	0	161.461	35	16	50	16	1	509	54.2	7.68	168.69	16	0	102.9	108.6	12.36	10.56	4053.4	3851	4845.3	4852.9	4275.3	3943.7
TRUE	High	Master Protein	164420785	PDZ and LIM domain protein 7 isoform 2 [Bos taurus]	0	159.267	36	12	40	3	1	424	46.4	8.34	144.77	12	11	127.2	86.5	23.78	29.27	3916.6	4282.9	2645.3	2664.2	2585.1	4224.1
TRUE	High	Master Protein	528937555	PREDICTED: ceruloplasmin isoform X1 [Bos taurus]	0	159.083	33	29	51	29	1	1089	124.2	6.13	123.07	29	0	84.9	117.2	19.68	10.01	2086.5	1412.7	1676.8	2497.3	2042.8	2315
TRUE	High	Master Protein	118151164	myozenin-3 [Bos taurus]	0	158.471	73	13	50	1	1	245	27	8.87	155.62	13	16	132.3	86.9	8.58	6.68	3874.8	4191.4	3528.3	2545.4	2388	2729
TRUE	High	Master Protein	528969150	PREDICTED: trifunctional enzyme subunit beta, mitochondrial isoform X1 [Bos taurus]	0	157.647	50	20	54	20	1	502	54.5	9.47	130.51	20	0	100.8	117.3	19.15	20.48	2396.9	2706.7	3459.9	3386.1	3149.3	2249.3
TRUE	High	Master Protein	27805849	alpha-crystallin B chain [Bos taurus]	0	157.21	77	14	161	14	1	175	20	7.33	384.93	14	0	117.6	119.4	16.42	2.63	6420.8	8896.7	8305.8	8807.1	8404.1	8432
TRUE	High	Master Protein	528901306	PREDICTED: basement membrane-specific heparan sulfate proteoglycan core protein isoform X1 [Bos taurus]	0	156.237	9	28	41	28	1	4564	485.8	6.54	114.69	28	0	111.6	80.5	6.68	11.67	1108.2	1260.8	1153.3	798.5	989	831.2
TRUE	High	Master Protein	528952518	PREDICTED: PDZ and LIM domain protein 5 isoform X15 [Bos taurus]	0	155.859	63	16	51	7	1	214	23.8	9.99	172.31	16	14	112.1	120.5	6.25	8.46	5483.6	6069	6166.6	6523.7	5648	6601.4
TRUE	High	Master Protein	115495027	78 kDa glucose-regulated protein precursor [Bos taurus]	0	155.807	43	22	52	19	1	655	72.4	5.16	154.47	22	2	96.4	94.1	4.65	0.94	1677.2	1568.7	1535.7	1514.1	1542.4	1532.2
TRUE	High	Master Protein	529003643	PREDICTED: heat shock 70 kDa protein 1-like isoform X1 [Bos taurus]	0	154.007	32	17	63	2	1	641	70.3	6.2	192.89	17	0	73.5	127.2	17.74	24.29	57.9	78.6	59.2	119.1	102.4	72.2
TRUE	High	Master Protein	741926479	PREDICTED: citrate synthase, mitochondrial isoform X1 [Bos taurus]	0	153.844	46	16	83	16	1	472	52.7	7.85	153.34	16	0	97.6	112.4	20.8	12.87	2742.4	2708.5	3841.1	3346.6	3158.8	2596.2
TRUE	High	Master Protein	982939708	PREDICTED: adenylate kinase isoenzyme 1 isoform X1 [Bos taurus]	0	153.824	74	19	83	19	1	211	23.4	8.38	189.37	19	0	122.5	85.8	9.96	7.98	5578	5609.5	4681.6	3904.6	3501.8	4102.1
TRUE	High	Master Protein	115496828	troponin C, skeletal muscle [Bos taurus]	0	153.657	61	11	303	11	1	161	18.2	4.2	623.64	11	0	141.1	76.9	17.85	22.05	12783.4	12169.4	9017	6636.7	6033.7	9051.2
TRUE	High	Master Protein	741934140	PREDICTED: myozenin-3 isoform X1 [Bos taurus]	0	153.428	73	13	49	1	1	245	27	8.87	151.29	13	0	93.7	89.7	18.5	83.38	32.3	34.5	23.9	116.8	30.9	30.8
TRUE	High	Master Protein	27807137	cytochrome b-c1 complex subunit 1, mitochondrial precursor [Bos taurus]	0	151.473	35	15	55	15	1	480	52.7	6.38	156.87	15	0	94.4	108.6	17.09	13.09	2222.4	2583.1	3119.8	2970.5	3058.9	2383.4
TRUE	High	Master Protein	528973885	PREDICTED: myosin light chain kinase 2, skeletal/cardiac muscle isoform X1 [Bos taurus]	0	150.483	42	24	43	23	1	623	67.2	4.94	139.11	24	1	105	107.2	3.11	18.27	3078.3	3107.5	2931.3	3321.4	2318.1	3140.8
TRUE	High	Master Protein	262073062	tubulin alpha-1B chain [Bos taurus]	0	149.036	51	17	48	3	1	451	50.1	5.06	130.59	17	17	102.8	90.6	4.44	8.15	2484.9	2655.1	2706.7	2340.1	2354.3	2031.1
TRUE	High	Master Protein	115497442	bifunctional purine biosynthesis protein PURH [Bos taurus]	0	147.004	46	20	39	20	1	592	64.4	6.84	107.77	20	0	96.1	101.4	7.8	9.78	1351	1400.5	1565.4	1418.5	1702.5	1477.1
TRUE	High	Master Protein	741933170	PREDICTED: PDZ and LIM domain protein 7 isoform X3 [Bos taurus]	0	146.637	61	12	39	3	1	222	24.4	9.61	138.24	12	0	125.6	85.1	28.58	36.29	1233.8	1465.7	807	835.6	773.8	1441.6
TRUE	High	Master Protein	30466252	carbonic anhydrase 2 [Bos taurus]	0	146.46	63	14	72	14	1	260	29.1	6.92	197.93	14	0	86.9	130.1	68.45	22.08	5917.2	1832	2178.3	2182.9	3258.7	3341.9
TRUE	High	Master Protein	156120901	myosin-11 [Bos taurus]	0	145.266	17	26	43	18	1	1972	227.5	5.47	124.81	26	0	103.7	76.5	12.6	2.83	246.7	230.9	293.2	185	181.9	175
TRUE	High	Master Protein	115497132	succinyl-CoA:3-ketoacid coenzyme A transferase 1, mitochondrial [Bos taurus]	0	145.08	45	19	37	19	1	520	56.4	8.34	112.15	19	0	96.2	112.9	41.85	11.89	1455.7	1479.6	2870.4	1736.9	1874.2	1477.1
TRUE	High	Master Protein	174840786	phosphoglycerate kinase 2 [Bos taurus]	0	144.203	31	11	71	2	1	417	44.7	8.32	235.06	11	0	95	77.8	23.82	15.92	24.2	35.4	23.6	23.8	19.9	17.4
TRUE	High	Master Protein	300797481	troponin I, fast skeletal muscle [Bos taurus]	0	143.74	39	12	224	12	1	182	21.4	8.75	531.75	12	0	135.6	80.8	22.32	25.74	17404	18922.1	12067.9	10372.7	9195.5	14786.9
TRUE	High	Master Protein	77735655	troponin C, slow skeletal and cardiac muscles [Bos taurus]	0	142.537	63	11	123	11	1	161	18.4	4.18	283.91	11	0	102.9	127.6	17.3	4.83	3408.8	3425.6	4554.5	4181.7	4247.3	4572.8
TRUE	High	Master Protein	134085965	histone-lysine N-methyltransferase SMYD1 [Bos taurus]	0	141.636	33	16	49	16	1	490	56.3	7.15	126.93	16	0	91.6	104.4	17.11	9.3	2320.3	2528	3198.4	3244.8	2882.1	2707.7
TRUE	High	Master Protein	27806321	retinal dehydrogenase 1 [Bos taurus]	0	141.485	37	18	41	17	1	501	54.8	6.65	112.83	18	1	73.5	141.5	14.47	11.53	1130.8	1482.1	1458.7	2431.5	3066.6	2806.5
TRUE	High	Master Protein	529014929	PREDICTED: phosphorylase b kinase regulatory subunit alpha, skeletal muscle isoform isoform X1 [Bos taurus]	0	138.524	23	23	35	23	1	1226	137.3	6.33	115.9	23	0	86.5	75.3	3.25	6.36	1769.9	1885.2	1804.7	1571	1734.5	1544.9
TRUE	High	Master Protein	78369436	3-ketoacyl-CoA thiolase, mitochondrial [Bos taurus]	0	137.558	55	14	38	14	1	397	42.1	7.91	108.19	14	0	95.6	119.6	24.18	21.76	1591.1	2232.4	2619.6	2793.9	3048.4	1965.5
TRUE	High	Master Protein	528936714	PREDICTED: eukaryotic initiation factor 4A-II isoform X2 [Bos taurus]	0	137.557	54	18	37	9	1	408	46.5	5.48	97.92	18	11	108.8	91.4	5.95	3.5	1666.4	1859.7	1840.1	1640	1542.7	1546.3
TRUE	High	Master Protein	77736203	malate dehydrogenase, cytoplasmic isoform MDH1 [Bos taurus]	0	136.992	38	16	64	16	1	334	36.4	6.58	192.75	16	0	92.6	119.7	23.58	16.98	2975.9	3208.5	4538.2	5292.8	4146.3	3872.3
TRUE	High	Master Protein	125630685	sodium/potassium-transporting ATPase subunit alpha-2 precursor [Bos taurus]	0	136.799	30	23	33	14	1	1020	112.1	5.66	95.15	23	6	98.4	93.5	5.87	2.49	1253.2	1256.5	1386.8	1189.4	1243.8	1194.2
TRUE	High	Master Protein	148230374	protein disulfide-isomerase A3 precursor [Bos taurus]	0	134.935	48	23	39	23	1	505	56.9	6.81	108.58	23	0	104.3	81.8	4.82	0.68	2409	2308.8	2187.5	1810.7	1790.2	1812.3
TRUE	High	Master Protein	75812940	phosphatidylethanolamine-binding protein 1 [Bos taurus]	0	134.357	65	9	66	9	1	187	21	7.96	200.11	9	0	107.5	101.5	5.51	8.8	3649	4063.1	3783.1	4107.4	3573.1	3510.3
TRUE	High	Master Protein	529015107	PREDICTED: ubiquitin-like modifier-activating enzyme 1 isoform X1 [Bos taurus]	0	133.462	27	18	26	18	1	1058	117.8	5.77	88.42	18	0	87.7	102.2	8.81	8.05	881.9	1000.5	1049.3	1255	1166.3	1067.9
TRUE	High	Master Protein	118151434	tubulin alpha-4A chain [Bos taurus]	0	132.941	45	16	46	4	1	448	49.9	5.06	131.4	16	0	98.5	110.4	6.28	11.64	674.3	704.8	762.6	848.9	790	672.8
TRUE	High	Master Protein	27807167	peroxiredoxin-6 [Bos taurus]	0	132.136	60	15	42	15	1	224	25.1	6.38	125.35	15	0	92	117.6	7.27	9.97	2444.6	2435.5	2760.8	3340.3	3124.3	2736.7
TRUE	High	Master Protein	134085687	kelch-like protein 41 [Bos taurus]	0	131.884	35	16	46	16	1	606	68.1	5.25	121.7	16	0	98.3	109.2	10.08	15.08	2411	2250.3	2738.4	2847.7	2679	2114.2
TRUE	High	Master Protein	156121271	sarcoplasmic reticulum histidine-rich calcium-binding protein precursor [Bos taurus]	0	131.878	33	18	33	18	1	871	100.6	4.83	83.18	18	0	131.6	85.7	11.53	15.81	903.6	1016.1	806.7	586.2	588.2	764.1
TRUE	High	Master Protein	226373737	serpin A3-2 precursor [Bos taurus]	0	130.006	40	15	62	8	1	411	46.2	5.99	159.41	15	7	83.5	107.1	16.18	10.93	1679.7	1307.3	1262.3	1676.8	1884	1515
TRUE	High	Master Protein	30794360	band 3 anion transport protein [Bos taurus]	0	129.881	25	20	42	20	1	930	104.3	5.31	124.74	20	0	59.4	140.6	25.49	3.99	2364.4	1523	1596.6	3779.8	4026.9	3745.3
TRUE	High	Master Protein	165905571	cytosol aminopeptidase [Bos taurus]	0	129.416	47	20	26	20	1	519	56.3	6.48	90.21	20	0	99	107.3	7.46	11.09	1445	1520.9	1671.6	1532.8	1648	1899.9
TRUE	High	Master Protein	114052731	tubulin beta-5 chain [Bos taurus]	0	128.719	48	15	48	3	1	444	49.6	4.89	115.3	15	1	94.7	91.2	10.68	4.35	170.2	210.7	195.9	179.1	195.3	188.8
TRUE	High	Master Protein	78369232	glycogen phosphorylase, brain form [Bos taurus]	0	128.677	14	13	91	2	1	843	96.3	7.23	228.84	13	0	100.5	83.2	12.64	13.91	20	15.6	17.1	14.2	14.1	17.8
TRUE	High	Master Protein	982938456	PREDICTED: dysferlin isoform X3 [Bos taurus]	0	128.024	18	28	33	28	1	2173	246.5	5.87	90.1	28	0	76.2	93.9	6.97	11.45	788.7	808	897.4	996.3	995.6	810.7
TRUE	High	Master Protein	529000500	PREDICTED: xin actin-binding repeat-containing protein 1 isoform X1 [Bos taurus]	0	127.61	20	27	32	27	1	1820	194.7	6.44	99.39	27	0	92.7	92.7	19.34	7.26	1135.2	1585.4	1169.2	1275.5	1169.3	1105.5
TRUE	High	Master Protein	164452943	gelsolin isoform a precursor [Bos taurus]	0	127.308	28	17	32	17	1	781	85.6	6.21	109.52	17	0	84.6	105.5	5.6	1.51	1198.4	1156.6	1072.7	1406.3	1442.4	1445
TRUE	High	Master Protein	528957711	PREDICTED: calpastatin isoform X1 [Bos taurus]	0	126.688	37	22	31	22	1	799	85.4	5.74	87.32	22	0	120.6	99.5	11.72	20.01	1643	1629.7	1325.4	1345.3	1183.2	1736.6
TRUE	High	Master Protein	115495595	cofilin-2 [Bos taurus]	0	126.314	58	14	38	13	1	166	18.7	7.88	122.68	14	1	115.5	112.3	10.53	7.13	2814.8	3427.3	3364.9	3271.6	3493.1	3028
TRUE	High	Master Protein	78369302	catalase [Bos taurus]	0	126.192	41	18	38	18	1	527	59.9	7.28	100.18	18	0	76.4	134.7	12.02	20.68	1980.4	1621.3	1615.4	2860.9	3090.2	2041.9
TRUE	High	Master Protein	741957609	PREDICTED: tubulin alpha-3 chain isoform X1 [Bos taurus]	0	125.963	39	14	39	0	1	468	52	5.31	105.96	14	0
TRUE	High	Master Protein	982927982	PREDICTED: PDZ and LIM domain protein 5 isoform X2 [Bos taurus]	0	125.367	17	11	37	2	1	736	78.3	8.87	129.56	11	0	102.1	106.3	13.77	39.81	118.3	146.5	114.7	213.7	123.1	104.2
TRUE	High	Master Protein	157428072	prenylcysteine oxidase 1 precursor [Bos taurus]	0	123.727	43	12	37	12	1	508	56.8	6.38	74.72	12	0	104.5	115.5	6.85	2.66	824.5	730.7	825.3	912	915.1	872.2
TRUE	High	Master Protein	149773594	adenylosuccinate synthetase isozyme 1 [Bos taurus]	0	123.269	46	17	34	17	1	457	50.1	8.44	105.14	17	0	110.4	84.4	2.45	8.99	1729	1646.5	1687.2	1289.9	1149.3	1375.9
TRUE	High	Master Protein	528953014	PREDICTED: tropomyosin alpha-3 chain-like isoform X1 [Bos taurus]	0	122.88	40	17	154	5	1	254	29.5	4.93	419.88	17	0	107.3	86.1	26.52	1.69	328.4	422.9	246.6	263.6	264.7	256.6
TRUE	High	Master Protein	528999981	PREDICTED: cytoplasmic dynein 1 heavy chain 1 isoform X1 [Bos taurus]	0	122.781	10	35	40	35	1	4655	532.7	6.4	94.8	35	0	80.4	87.3	6.6	2.9	616.7	650	569.6	703.3	668.5	669.7
TRUE	High	Master Protein	115497506	LIM and cysteine-rich domains protein 1 [Bos taurus]	0	122.74	45	13	33	13	1	363	40.7	8.02	104	13	0	91.5	111.1	24.54	4.41	1470.9	1515.3	2231.5	1761.9	1924.3	1839.5
TRUE	High	Master Protein	78369310	stress-induced-phosphoprotein 1 [Bos taurus]	0	122.177	44	27	45	27	1	543	62.4	6.43	126.59	27	0	104.1	100.1	5.8	5.74	3221.7	3604.8	3337.2	3208.9	2977.6	3337
TRUE	High	Master Protein	77404217	phosphoglycerate mutase 1 [Bos taurus]	0	121.929	45	9	55	5	1	254	28.8	7.18	176.54	9	0	91.6	107	4.37	10.23	244.6	266.7	253.5	296.3	300	248.4
TRUE	High	Master Protein	297489555	PREDICTED: tubulin beta-2A chain isoform X2 [Bos taurus]	0	121.668	41	13	47	2	1	445	49.9	4.89	123.52	13	0	90.6	84	5.95	2.07	80.7	90.9	86.2	77.6	80	80.8
TRUE	High	Master Protein	27806501	protein disulfide-isomerase precursor [Bos taurus]	0	121.272	52	21	34	21	1	510	57.2	4.91	99.42	21	0	104.2	91.9	1.74	4.66	1790.1	1736.4	1737.8	1610.7	1532.5	1467.8
TRUE	High	Master Protein	528961266	PREDICTED: protein-L-isoaspartate(D-aspartate) O-methyltransferase isoform X1 [Bos taurus]	0	120.999	42	12	27	12	1	332	35.2	6.73	95.59	12	0	110	99.6	6.41	7.57	2732.8	2998.6	2657.7	2789.4	2435.5	2473.2
TRUE	High	Master Protein	27807289	annexin A2 [Bos taurus]	0	120.996	54	18	38	18	1	339	38.6	7.31	120.68	18	0	98	62.1	1.03	27.55	3315.8	3332.3	3381.9	2055.5	3264.5	2111.4
TRUE	High	Master Protein	114051716	EH domain-containing protein 2 [Bos taurus]	0	119.796	43	20	31	19	1	543	61.2	6.37	89.15	20	1	102.1	109.1	10.29	8.48	1544.3	1791.2	1892.9	1927.3	1914.5	1652.2
TRUE	High	Master Protein	77735661	probable C->U-editing enzyme APOBEC-2 [Bos taurus]	0	119.624	60	10	58	10	1	224	25.9	4.86	123.76	10	0	106.9	115	14.8	15.81	898.6	1053.4	1210.7	1206.9	1133.9	883.1
TRUE	High	Master Protein	61316470	F-actin-capping protein subunit alpha-2 [Bos taurus]	0	119.35	50	10	34	8	1	286	33	5.85	124.37	10	3	112.2	86.6	7.53	6.15	1450.3	1686.3	1590.1	1172.3	1323	1227.3
TRUE	High	Master Protein	95147674	complement factor B precursor [Bos taurus]	0	118.731	26	15	30	15	1	761	85.3	7.68	84.48	15	0	82.7	109.6	22.11	22.93	1873.1	1369	1249.5	1308.6	2095.8	1813.8
TRUE	High	Master Protein	333440453	dihydrolipoyllysine-residue acetyltransferase component of pyruvate dehydrogenase complex [Bos taurus]	0	118.413	27	14	38	14	1	647	69	8.12	120.63	14	0	93.4	111.1	10.21	5.38	1746.8	1783.6	2095.4	2264.8	2123.5	2036.7
TRUE	High	Master Protein	27806367	elongation factor Tu, mitochondrial precursor [Bos taurus]	0	117.884	38	15	25	15	1	452	49.4	7.2	87.61	15	0	97.7	112.6	15.75	7.59	1545.3	1802.6	2118.3	2127.6	2078.6	1841.4
TRUE	High	Master Protein	982987742	PREDICTED: laminin subunit alpha-2, partial [Bos taurus]	0	117.128	22	25	30	25	1	1469	161.6	6.27	84.29	25	0	152.6	64.6	10.62	19.04	1910.8	2286	2332.2	968.1	1315.1	951.5
TRUE	High	Master Protein	32189340	ADP/ATP translocase 1 [Bos taurus]	0	116.359	46	17	58	8	1	298	32.9	9.83	160.41	17	12	89.1	119.1	26.83	23.21	4144.9	4973.7	6941.4	7279.5	6644	4548.2
TRUE	High	Master Protein	29135329	glutathione S-transferase P [Bos taurus]	0	116.267	62	10	37	10	1	210	23.6	7.36	118.99	10	0	94.6	110.7	1.17	5.79	1491.3	1514.3	1480.1	1889.3	1691	1743.6
TRUE	High	Master Protein	126722829	BAG family molecular chaperone regulator 3 [Bos taurus]	0	116.231	39	18	45	18	1	585	62	6.77	113.05	18	0	121.5	103.7	11.27	5.87	1419.9	1776.9	1570.8	1354.4	1215.3	1340.4
TRUE	High	Master Protein	157744500	14-3-3 protein gamma [Bos taurus]	0	115.727	54	13	47	8	1	247	28.3	4.89	127.46	13	4	111.5	102.1	4.77	2.6	2506.9	2343	2289.1	2146.5	2198.5	2087.1
TRUE	High	Master Protein	77736229	succinyl-CoA ligase [GDP-forming] subunit beta, mitochondrial precursor [Bos taurus]	0	115.457	41	17	29	17	1	432	46.7	7.62	80.43	17	0	108.7	107.1	15.4	22.07	1495.9	1825.6	2042.8	2152.8	1799.6	1370.7
TRUE	High	Master Protein	982995837	PREDICTED: LOW QUALITY PROTEIN: smoothelin-like protein 1 [Bos taurus]	0	115.245	41	13	29	13	1	471	49.1	4.46	78.75	13	0	100.3	138.2	12.72	25.15	1995.1	1854.6	2364.7	1709.5	2751	2766.9
TRUE	High	Master Protein	330688426	cullin-associated NEDD8-dissociated protein 2 [Bos taurus]	0	115.109	23	21	28	19	1	1239	134.8	5.63	84.95	21	2	92	105.5	3.44	3.61	965.7	1027.5	1023.3	1176.8	1103.1	1173
TRUE	High	Master Protein	116004409	tubulin alpha-8 chain [Bos taurus]	0	114.889	46	16	37	8	1	449	50	5.2	95.86	16	1	98.4	114.3	17.43	6.52	979.8	1393.5	1259.1	1316.2	1461.5	1488.7
TRUE	High	Master Protein	528972399	PREDICTED: ATP synthase subunit gamma, mitochondrial isoform X1 [Bos taurus]	0	114.882	58	13	47	2	1	297	32.9	9.41	118.16	13	10	108.4	105.8	12.06	10.37	1807.3	1954.9	2282.2	1941.4	1908.3	1599.8
TRUE	High	Master Protein	741931839	PREDICTED: peroxiredoxin-2 isoform X1 [Bos taurus]	0	114.709	61	13	42	13	1	199	21.9	5.6	144.16	13	0	81.5	131.6	8.39	4.94	2929.9	2484.9	2809	4294.1	4535.1	4740.2
TRUE	High	Master Protein	120474983	annexin A5 [Bos taurus]	0	114.178	69	20	34	2	1	321	36.1	5.05	108.61	20	14	108.6	86.5	5.02	4.71	2415.7	2412.3	2630.1	1922.8	1934.4	1775.9
TRUE	High	Master Protein	77736341	antithrombin-III precursor [Bos taurus]	0	113.224	44	16	27	16	1	465	52.3	7.05	86.34	16	0	91	122.4	14.55	20.44	2278.6	1934.1	1708.1	1991.6	3023.7	2600.4
TRUE	High	Master Protein	115497690	medium-chain specific acyl-CoA dehydrogenase, mitochondrial precursor [Bos taurus]	0	113.058	44	16	44	16	1	421	46.5	8.1	84.9	16	0	96.4	104.3	30.17	13.6	1430.8	1408.2	2317.5	1797	1547.3	1371.6
TRUE	High	Master Protein	529009763	PREDICTED: PDZ and LIM domain protein 3 isoform X1 [Bos taurus]	0	112.66	25	6	42	1	1	364	39.3	7.02	134.67	6	8	93.6	112.4	7.41	8.15	1439.2	1668.9	1546	1774.9	1856.7	2075
TRUE	High	Master Protein	76253701	decorin precursor [Bos taurus]	0	112.649	42	16	53	16	1	360	39.9	8.51	150.13	16	0	131.1	75.5	6.95	27.25	3165.9	2981.2	2754.3	1533.3	2518.3	1716.3
TRUE	High	Master Protein	529010065	PREDICTED: voltage-dependent anion-selective channel protein 3 isoform X1 [Bos taurus]	0	112.587	44	10	44	9	1	284	30.9	8.78	123.13	10	0	97.7	112.5	20.09	13.24	1699.6	1730.3	2389.4	1992.1	2160	1656.5
TRUE	High	Master Protein	300795972	spectrin beta chain, non-erythrocytic 1 [Bos taurus]	0	111.976	13	27	31	25	1	2363	274.2	5.57	86.32	27	0	94.8	81.3	4.5	5.44	1099.2	1089.9	1011.9	929.9	1023.1	935.2
TRUE	High	Master Protein	741923372	PREDICTED: voltage-dependent calcium channel subunit alpha-2/delta-1 isoform X1 [Bos taurus]	0	111.886	22	19	31	19	1	1091	123.1	5.27	88.98	19	0	114.3	90.8	12.19	10.08	2112	1962.5	1655.2	1497.4	1559.2	1806.4
TRUE	High	Master Protein	332205887	laminin subunit gamma-1 precursor [Bos taurus]	0	111.865	15	21	28	21	1	1608	177.5	5.17	86.46	21	0	128	71.9	8	16.41	1745.3	1903.4	2049.1	1069.9	1402.2	1064.6
TRUE	High	Master Protein	528959240	PREDICTED: dihydropyrimidinase-related protein 2 isoform X1 [Bos taurus]	0	111.815	41	17	26	14	1	677	73.5	6.35	82.01	17	3	86.6	97.2	5.71	7.62	668.3	745.6	689.1	776.9	773.2	677.1
TRUE	High	Master Protein	300798341	puromycin-sensitive aminopeptidase [Bos taurus]	0	111.595	29	24	35	24	1	921	103.5	5.83	101.48	24	0	90.3	106.9	12.49	6.58	1642.9	1823.4	2103	2160.9	2158.3	1922.3
TRUE	High	Master Protein	528979898	PREDICTED: protein deglycase DJ-1 isoform X1 [Bos taurus]	0	111.301	64	13	53	13	1	189	20	7.33	126.44	13	0	119.9	97.7	6.08	8.72	3624.8	3411.8	3853	2954.8	2675.4	3187.2
TRUE	High	Master Protein	41386699	heat shock-related 70 kDa protein 2 [Bos taurus]	0	110.918	27	16	50	6	1	631	69.2	5.45	146.33	16	0	88.2	124.3	23.02	12.81	189.6	238.9	150.3	302.7	267.4	234
TRUE	High	Master Protein	741951254	PREDICTED: apolipoprotein A-IV isoform X1 [Bos taurus]	0	109.975	57	22	31	22	1	405	46	5.8	82.97	22	0	105.2	98.6	18.84	22.57	2431.9	1896.8	1700.4	1254.1	1777.2	1987.4
TRUE	High	Master Protein	115495411	ATP synthase subunit gamma, mitochondrial precursor [Bos taurus]	0	109.703	56	12	42	1	1	298	33	9.41	111.67	12	0
TRUE	High	Master Protein	28461187	myosin light polypeptide 6 [Bos taurus]	0	108.965	51	8	74	6	1	151	16.9	4.65	187.31	8	0	114.1	79.4	4.16	1.98	900.4	889.7	832.7	619.1	631.6	607
TRUE	High	Master Protein	155372313	glycogen [starch] synthase, muscle [Bos taurus]	0	108.578	29	17	33	17	1	736	83.8	6.04	87.09	17	0	95.7	91.3	17.59	4.74	1231.4	1119.3	1560.4	1260.8	1175.4	1153.4
TRUE	High	Master Protein	219804724	collagen alpha-1(VI) chain precursor [Bos taurus]	0	108.269	24	18	24	18	1	1027	108.6	5.4	81.31	18	0	105.8	66.2	10.55	30.71	1856.7	1814	2190.5	1160.8	1707.7	950.3
TRUE	High	Master Protein	982999190	PREDICTED: LOW QUALITY PROTEIN: phosphorylase b kinase regulatory subunit beta isoform X2 [Bos taurus]	0	108.049	22	19	29	19	1	1089	124.7	7.23	89.82	19	0	91.9	76.9	3.26	5.7	1672.5	1764	1664.3	1400.1	1513.6	1356.2
TRUE	High	Master Protein	741919061	PREDICTED: NADH dehydrogenase [ubiquinone] iron-sulfur protein 2, mitochondrial isoform X1 [Bos taurus]	0	107.617	45	14	31	14	1	481	54.6	6.99	78.07	14	0	93.7	113.6	15.94	11.23	918.8	942.2	1212.6	1143.2	1190.8	957.6
TRUE	High	Master Protein	982978621	PREDICTED: uncharacterized protein LOC516742 [Bos taurus]	0	106.412	48	16	43	9	1	292	32.6	11.37	134.19	16	7	132.4	76.6	8.12	8.73	6389.8	6208.4	5466.5	3456.5	4072.2	3591
TRUE	High	Master Protein	27807263	endoplasmin precursor [Bos taurus]	0	106.178	33	23	33	22	1	804	92.4	4.84	95.1	23	0	108	79	11.92	3.37	2007.5	1789.5	1580.4	1237.8	1308.4	1317
TRUE	High	Master Protein	187960116	alpha-aminoadipic semialdehyde dehydrogenase [Bos taurus]	0	105.774	38	16	28	16	1	539	58.5	7.09	76.34	16	0	101.6	104.8	17.11	3.24	818.5	1113.8	1127.2	1148.3	1161.4	1092.2
TRUE	High	Master Protein	162287374	polymerase I and transcript release factor isoform 2 [Bos taurus]	0	105.717	38	14	33	8	1	390	43.4	5.59	100.16	14	7	132.4	88.3	1.06	5.81	2031.8	2050.2	2075.2	1357.7	1366.9	1504.1
TRUE	High	Master Protein	27806297	flavin reductase (NADPH) [Bos taurus]	0	105.395	51	7	43	7	1	206	22.1	7.11	134.35	7	0	77.4	132.1	7.4	11.29	1339.1	1188.2	1174.5	2027.2	2177.4	1737.4
TRUE	High	Master Protein	115496292	succinyl-CoA ligase [ADP-forming] subunit beta, mitochondrial [Bos taurus]	0	105.187	35	16	31	16	1	463	50.1	7.18	95.06	16	0	96.8	112.7	25.32	16.66	2390.2	2908.7	3920.1	3436.5	3384.3	2513.9
TRUE	High	Master Protein	983005314	PREDICTED: LOW QUALITY PROTEIN: complement C4-A-like [Bos taurus]	0	104.643	17	19	29	3	1	1431	157.7	7.84	78.05	19	0	81	92.9	3.66	6.67	132.5	138.7	129.1	152	164.4	144.1
TRUE	High	Master Protein	982926875	PREDICTED: alpha-2-macroglobulin isoform X1 [Bos taurus]	0	104.356	18	18	25	18	1	1471	164	6.99	79.07	18	0	65.7	127	16.35	7.13	1011.2	764.9	776.1	1489.2	1686.7	1499.4
TRUE	High	Master Protein	78369682	PDZ and LIM domain protein 1 [Bos taurus]	0	103.978	46	12	36	12	1	328	35.9	7.2	88.17	12	0	84.7	138.4	25.91	6.7	1197.9	1198.8	1830.8	1982.7	1959.5	1751.9
TRUE	High	Master Protein	982927686	PREDICTED: annexin A5 isoform X1 [Bos taurus]	0	103.628	72	19	31	1	1	294	33.1	4.96	95.59	19	0
TRUE	High	Master Protein	300794751	apoptosis-inducing factor 1, mitochondrial [Bos taurus]	0	103.511	34	16	32	16	1	613	66.8	9.19	92.16	16	0	97.1	108.8	17.18	9.08	853.3	841	1126.8	956.3	997.8	835.3
TRUE	High	Master Protein	115496418	inter-alpha-trypsin inhibitor heavy chain H1 precursor [Bos taurus]	0	103.487	25	15	26	15	1	906	101.2	7.4	77.8	15	0	80.9	115.9	17.04	24.96	1117.9	928.8	796.6	908.9	1330	1520
TRUE	High	Master Protein	115496125	radixin [Bos taurus]	0	103.08	36	21	29	15	1	583	68.5	6.27	90.07	21	1	108.4	95.8	4.84	6.85	1522	1654.4	1524.4	1347.4	1302.1	1483.4
TRUE	High	Master Protein	45430053	NADH dehydrogenase [ubiquinone] 1 alpha subcomplex subunit 9, mitochondrial precursor [Bos taurus]	0	102.604	46	15	32	15	1	380	42.8	9.57	108.87	15	0	104	114	17.94	14.32	1819.6	1862.1	2477.6	2041.1	2113.8	1605.3
TRUE	High	Master Protein	27806941	alpha-1-antiproteinase precursor [Bos taurus]	0	102.573	37	19	47	19	1	416	46.1	6.52	139.75	19	0	86.5	104.9	27.83	21.86	3957.5	2492.1	2536.2	2439.2	3795.9	3077.9
TRUE	High	Master Protein	115497686	carnitine O-acetyltransferase [Bos taurus]	0	102.535	24	13	31	13	1	626	71	8.34	89.4	13	0	89.5	118.6	19.72	20.98	1017.5	1213.1	1505.4	1728.5	1607.9	1136.6
TRUE	High	Master Protein	77735583	adenosylhomocysteinase [Bos taurus]	0	101.807	34	13	32	13	1	432	47.6	6.29	94.23	13	0	101.6	86.7	7.75	5.56	1658.9	1497.5	1747.1	1336.9	1494.3	1414.8
TRUE	High	Master Protein	741941740	PREDICTED: calmodulin isoform X1 [Bos taurus]	0	101.685	51	9	51	9	1	150	17	4.22	130.76	9	0	143.9	73.9	12.55	23.78	3291.9	3589.3	2788.9	1690.2	1635.5	2455
TRUE	High	Master Protein	160333301	hemoglobin, gamma 2 [Bos taurus]	0	101.643	65	10	192	6	1	145	15.8	7.03	536.09	10	0	83.5	117.5	10.32	37.41	356.1	291.7	311.6	771.2	438.5	407.4
TRUE	High	Master Protein	27807353	NADH dehydrogenase [ubiquinone] iron-sulfur protein 3, mitochondrial precursor [Bos taurus]	0	101.128	47	10	24	10	1	266	30.2	6.7	76.93	10	0	118.8	104.5	15.31	7.41	704.9	674.9	888.8	620	665.7	573.8
TRUE	High	Master Protein	62177148	voltage-dependent anion-selective channel protein 2 [Bos taurus]	0	100.939	40	10	34	10	1	294	31.6	7.55	89.04	10	0	100	112.1	23.14	20.83	1702.3	2037.9	2676.5	2284.7	2590.8	1693.4
TRUE	High	Master Protein	118601874	tropomodulin-1 [Bos taurus]	0	99.958	51	16	25	14	1	359	40.4	5.14	79.18	16	1	111.7	100.1	15.18	10.17	2048.9	2352.3	1731.7	1836.1	1625.4	1993.9
TRUE	High	Master Protein	982945253	PREDICTED: collagen alpha-1(XIV) chain isoform X1 [Bos taurus]	0	98.38	17	22	28	22	1	1884	203.2	5.41	72.53	22	0	112.5	65.6	13.72	10.02	687.1	646.8	524	333.1	407.3	377.1
TRUE	High	Master Protein	529009765	PREDICTED: PDZ and LIM domain protein 3 isoform X2 [Bos taurus]	0	98.215	33	6	35	1	1	276	30.3	7.93	122.6	6	0	97.2	94.9	18.5	5.97	13.5	16.7	11.6	13.2	12.9	14.4
TRUE	High	Master Protein	528948247	PREDICTED: lumican isoform X1 [Bos taurus]	0	98.062	37	11	38	11	1	342	38.7	6.35	104.04	11	0	132	79.1	4.86	28.3	3149.2	3052	2860.8	1581.9	2677.1	1829.3
TRUE	High	Master Protein	741983444	PREDICTED: dystrophin isoform X1 [Bos taurus]	0	97.536	26	20	28	18	1	988	113.3	6.19	70.54	20	2	93.7	88.3	5.56	11.39	1131.6	1263.1	1182.7	1330.9	1114.8	1085.2
TRUE	High	Master Protein	528979096	PREDICTED: prolargin isoform X1 [Bos taurus]	0	97.506	39	13	28	1	1	381	43.7	9.52	85.97	13	0	131	92.5	13.91	38.89	50	38.6	40.9	21.3	45.6	28.9
TRUE	High	Master Protein	115496214	aldehyde dehydrogenase, mitochondrial precursor [Bos taurus]	0	96.731	40	16	36	15	1	520	56.6	7.65	102.43	16	0	87.8	125.6	10.78	23.2	864.1	828.2	1011.6	1235.9	1597.1	1008
TRUE	High	Master Protein	983007778	PREDICTED: LOW QUALITY PROTEIN: ankyrin repeat domain-containing protein 2 [Bos taurus]	0	96.426	51	14	31	13	1	358	39.4	5.95	83.19	14	1	98.7	126.8	18.49	0.82	923.8	1345.6	1160.1	1507.4	1490	1483.8
TRUE	High	Master Protein	156139061	adenylosuccinate lyase [Bos taurus]	0	96.298	37	13	31	13	1	490	55.4	6.89	74.79	13	0	97.5	103.6	2.29	5.29	861	845.4	822.6	898.6	939.2	844.9
TRUE	High	Master Protein	27806087	prolargin precursor [Bos taurus]	0	96.184	39	13	27	1	1	381	43.7	9.52	85.15	13	12	125.7	76.6	11.17	29.59	2175.1	1796.6	1808.2	1060.7	1748.6	1101.9
TRUE	High	Master Protein	195539525	primary amine oxidase, liver isozyme precursor [Bos taurus]	0	95.994	22	12	23	7	1	762	84.7	5.94	72.14	12	4	87.4	116.8	14.16	6.38	598.4	498.7	455.5	634.3	666.8	719.5
TRUE	High	Master Protein	84490369	ATP synthase F(0) complex subunit B1, mitochondrial precursor [Bos taurus]	0	95.859	42	11	37	11	1	256	28.8	9.41	96.29	11	0	108.2	105	15.71	7.04	1750.7	1910.3	2358.6	1960.7	1854	1703.1
TRUE	High	Master Protein	741964614	PREDICTED: ATP synthase subunit d, mitochondrial isoform X1 [Bos taurus]	0	95.119	64	13	43	12	1	196	22.3	6.28	113.97	13	0	113.9	101.7	24.11	5.02	2917.9	2789	4232.3	2838.5	2603.6	2606.6
TRUE	High	Master Protein	528973811	PREDICTED: NSFL1 cofactor p47 isoform X1 [Bos taurus]	0	95.091	56	16	27	16	1	372	40.9	5.25	70.61	16	0	117.6	95	8.53	11.84	1126.3	1016.6	952.3	812.9	821.1	996.7
TRUE	High	Master Protein	528942649	PREDICTED: tropomodulin-4 isoform X1 [Bos taurus]	0	95.079	40	13	34	12	1	345	39.2	4.78	94.64	13	0	106	96.2	7.87	4.55	2084.6	2411.8	2144.6	2087.7	1919.7	1946.2
TRUE	High	Master Protein	982930959	PREDICTED: perilipin-4-like, partial [Bos taurus]	0	95.051	66	11	26	8	1	249	24.6	9.11	65.29	11	0	106.9	105.9	5.2	6.89	695.6	723.7	652.4	697.7	614	688.9
TRUE	High	Master Protein	27806277	calpain small subunit 1 [Bos taurus]	0	94.631	63	9	31	9	1	263	27.9	5.2	72.7	9	0	117.4	77.8	17.66	9.11	990.3	835.2	1189.3	656	647.2	759.9
TRUE	High	Master Protein	741954702	PREDICTED: troponin I, slow skeletal muscle isoform X1 [Bos taurus]	0	94.225	40	11	90	11	1	233	26.6	9.41	176.88	11	0	104.2	126.8	15.27	4.47	5476.7	6943.2	7411.1	8825.9	8451.3	8071
TRUE	High	Master Protein	528940336	PREDICTED: adenylate kinase 2, mitochondrial isoform X1 [Bos taurus]	0	94.149	56	12	25	12	1	241	26.5	8.13	76.04	12	0	114.1	100.8	18.17	10.81	1222.6	1388.2	1738.4	1226.3	1436.2	1175.5
TRUE	High	Master Protein	528999233	PREDICTED: cytochrome c oxidase subunit 5A, mitochondrial isoform X1 [Bos taurus]	0	93.808	52	10	37	10	1	152	16.7	6.92	110.95	10	0	110.3	110.2	4.59	3.83	2338.3	2535.1	2533.9	2630.5	2530.2	2436.5
TRUE	High	Master Protein	983012464	PREDICTED: immunoglobulin-like and fibronectin type III domain-containing protein 1 [Bos taurus]	0	93.687	31	13	17	13	1	601	59.7	5.52	60.14	13	0	105.9	82.5	8.24	36.07	593.8	580	507.8	339.9	451.7	688.4
TRUE	High	Master Protein	528938209	PREDICTED: collagen alpha-2(VI) chain isoform X1 [Bos taurus]	0	93.192	21	19	27	19	1	1027	109.3	6.68	84.08	19	0	115.6	57.4	11.88	28.28	2334.4	1982.5	2514.5	1158.1	1693.9	1001
TRUE	High	Master Protein	150247079	histone H2B type 2-E [Bos taurus]	0	93.045	41	6	53	2	1	126	13.9	10.32	159.13	6	0	132	97.9	0.89	17.39	626.1	621.6	632.6	451	610.4	464.3
TRUE	High	Master Protein	528978044	PREDICTED: serpin H1 isoform X1 [Bos taurus]	0	92.588	42	13	23	13	1	418	46.5	8.97	70.34	13	0	122.1	75.6	24.77	5.18	743.6	659.8	447.2	379.5	408.4	419.9
TRUE	High	Master Protein	528959349	PREDICTED: heterogeneous nuclear ribonucleoprotein K isoform X1 [Bos taurus]	0	92.505	36	13	24	13	1	464	51	5.26	75.82	13	0	115.2	83	3.65	2.96	1128.6	1200.5	1126.7	781.3	828.2	813.1
TRUE	High	Master Protein	982954262	PREDICTED: myosin-14 isoform X3 [Bos taurus]	0	92.295	12	19	23	14	1	2040	232	5.63	60.51	19	0	91.7	96.1	5.24	8.25	280.7	305.5	278.2	294.2	314.3	266.4
TRUE	High	Master Protein	84000289	cytochrome c1, heme protein, mitochondrial [Bos taurus]	0	91.696	48	8	52	8	1	325	35.3	8.98	89.11	8	0	94.6	113.9	5.53	7.03	527	582.2	579.4	697.6	727.3	633
TRUE	High	Master Protein	78369204	protein NDRG2 [Bos taurus]	0	90.793	40	8	31	8	1	357	39.2	5.78	76.17	8	0	101	101.6	10.71	3.18	408	463.4	506.1	466.1	457.6	486.7
TRUE	High	Master Protein	528999795	PREDICTED: serpin A3-7 isoform X1 [Bos taurus]	0	90.535	31	13	36	6	1	417	47	6.24	107.32	13	5	102.9	102.8	18.59	23.49	2578.4	2319	1769.5	2152	2317.7	3275.3
TRUE	High	Master Protein	27806689	clathrin heavy chain 1 [Bos taurus]	0	90.402	18	22	33	22	1	1675	191.5	5.69	65.81	22	0	84.7	86.5	8.54	2.69	410.5	485.9	463.7	474	492	467.1
TRUE	High	Master Protein	114053057	histone H2B type 1-D [Bos taurus]	0	90.126	41	6	54	1	1	126	13.9	10.32	158.94	6	11	137.6	74.8	10.59	7.16	4097	4094.2	3387.6	2091.1	2410.6	2225
TRUE	High	Master Protein	149642913	adenylyl cyclase-associated protein 2 [Bos taurus]	0	90.072	48	16	27	15	1	486	53.7	7.2	70.1	16	1	105.8	105	3.55	4.07	888.3	952.9	930.1	922.6	961.9	886.7
TRUE	High	Master Protein	78369458	proteasome subunit alpha type-1 [Bos taurus]	0	89.539	51	12	22	12	1	263	29.6	6.61	71.52	12	0	109.9	100.6	3.38	6.97	1491.9	1399.7	1475.6	1348.8	1351	1519.8
TRUE	High	Master Protein	114052350	WD repeat-containing protein 1 [Bos taurus]	0	89.448	28	13	25	13	1	606	66.2	6.73	77.7	13	0	89.1	100.6	21.57	16.11	1695.3	1783.6	2477.2	2288	2014.7	1650.7
TRUE	High	Master Protein	114050715	moesin [Bos taurus]	0	89.303	37	24	31	19	1	577	67.9	6.16	86.88	24	5	105.7	84.3	10.68	7.57	1213.7	1244.5	1016.5	968	906	1053
TRUE	High	Master Protein	27806083	thioredoxin-dependent peroxide reductase, mitochondrial precursor [Bos taurus]	0	89.188	31	8	29	8	1	257	28.2	7.58	103.57	8	0	103.2	119.8	21.48	13.26	1491.5	1721.5	2254.7	1997.7	2159.1	1655.8
TRUE	High	Master Protein	77735757	short-chain specific acyl-CoA dehydrogenase, mitochondrial precursor [Bos taurus]	0	89.061	35	11	22	11	1	412	44.5	8.63	70.54	11	0	94.4	121.5	31.02	12	1684.3	1591.6	2706.4	2168	2220.8	1770.1
TRUE	High	Master Protein	115432055	14-3-3 protein beta/alpha [Bos taurus]	0	89.058	61	12	34	6	1	246	28.1	4.83	91.42	12	1	108.1	92.6	5.11	4.24	298.1	298.4	272.6	255.3	253.7	273.6
TRUE	High	Master Protein	284813533	26S proteasome non-ATPase regulatory subunit 2 [Bos taurus]	0	88.647	26	18	24	18	1	908	100.2	5.2	63.35	18	0	88.7	102.6	4.11	7.03	516.1	559.5	531.4	614.4	632.6	552.2
TRUE	High	Master Protein	528922995	PREDICTED: serpin A3-5 [Bos taurus]	0	88.196	34	14	43	4	1	412	46.3	6.74	104.08	14	3	93.4	98.2	11.22	10.91	551.5	449.7	465.3	489.4	545.5	438.3
TRUE	High	Master Protein	528947465	PREDICTED: non-muscle caldesmon isoform X1 [Bos taurus]	0	88.002	24	16	24	1	1	789	92.2	5.71	66.39	16	11	125.5	77	8.43	9.07	1259.5	1253.2	1081.4	769.2	752.3	886
TRUE	High	Master Protein	84370201	electron transfer flavoprotein subunit beta [Bos taurus]	0	87.765	44	12	18	12	1	255	27.7	8.12	59.83	12	0	109.5	104.3	10.13	9.84	1495	1580.3	1813.9	1505.7	1633.2	1340.2
TRUE	High	Master Protein	115497112	dihydrolipoyllysine-residue succinyltransferase component of 2-oxoglutarate dehydrogenase complex, mitochondrial [Bos taurus]	0	87.378	29	12	29	12	1	455	48.9	8.95	88.53	12	0	107.8	106.5	7.7	8.5	3011.1	3100.2	3475	3447.1	3061.6	2933
TRUE	High	Master Protein	982937067	PREDICTED: LOW QUALITY PROTEIN: talin-2 [Bos taurus]	0	87.116	12	20	21	15	1	2542	271.4	5.62	54.08	20	1	90.3	100.7	8.52	4.78	254.1	299.5	290	323.5	347.8	318.3
TRUE	High	Master Protein	114051798	atypical kinase ADCK3, mitochondrial [Bos taurus]	0	86.926	37	13	24	13	1	648	72	6.25	65.49	13	0	98.4	112.3	21.11	13.75	757.5	905.4	1149.5	1033.9	1130.3	857.2
TRUE	High	Master Protein	297476005	PREDICTED: starch-binding domain-containing protein 1 [Bos taurus]	0	86.906	43	11	23	11	1	334	36	5.8	60.65	11	0	98	98.8	14.14	1.48	1238.7	1615.8	1327.8	1317.2	1356.8	1338
TRUE	High	Master Protein	268831421	isocitrate dehydrogenase [NAD] subunit beta, mitochondrial isoform 2 precursor [Bos taurus]	0	86.885	29	9	24	9	1	385	42.5	8.68	76.06	9	0	109.1	97.4	13.07	2.12	1039.1	920.8	1194.7	926.7	961.7	927.8
TRUE	High	Master Protein	741923960	PREDICTED: cytochrome c isoform X1 [Bos taurus]	0	86.472	66	9	47	9	1	105	11.7	9.5	153.01	9	0	120.3	113.9	16.31	4.2	3795.2	4105	5149.4	4083.1	3757	3888.5
TRUE	High	Master Protein	28461273	glutathione S-transferase Mu 1 [Bos taurus]	0	86.104	53	12	40	1	1	218	25.6	7.39	101.15	12	14	81.6	126.4	6.93	21.51	1711.1	1799.2	1960.2	3763.6	2529	2788.1
TRUE	High	Master Protein	62751751	EH domain-containing protein 1 [Bos taurus]	0	86.073	37	16	21	15	1	534	60.6	6.83	64.67	16	0	100	86.7	10.01	3.68	824.3	937.7	772.3	747.5	714.6	695.2
TRUE	High	Master Protein	741938634	PREDICTED: superoxide dismutase [Mn], mitochondrial isoform X1 [Bos taurus]	0	86.062	41	7	28	7	1	222	24.6	8.54	84.62	7	0	109.4	106.8	16.01	13.84	1548.1	1971.4	2131.9	1924.7	2232.7	1694.8
TRUE	High	Master Protein	32189336	ADP/ATP translocase 3 [Bos taurus]	0	86.02	36	12	38	3	1	298	32.9	9.8	101.98	12	0	80.3	90.1	14.53	6.67	45.3	43	34.1	50.8	48.2	44.5
TRUE	High	Master Protein	529011061	PREDICTED: synaptopodin 2-like protein isoform X1 [Bos taurus]	0	85.699	17	12	25	12	1	973	102.1	9.82	89.47	12	0	109.2	99.8	9.66	11.32	2509.6	3032.9	2899.8	3159.1	2578.2	2650.9
TRUE	High	Master Protein	77404252	collagen alpha-1(I) chain precursor [Bos taurus]	0	84.894	12	15	23	14	1	1463	138.9	5.78	64.49	15	1	130.5	64.7	29.33	8.33	721.7	1152	708.2	334.4	394.3	358
TRUE	High	Master Protein	60101828	cytochrome c oxidase subunit II (mitochondrion) [Bos taurus]	0	84.749	23	5	28	5	1	227	26	4.89	75.07	5	0	95.3	112.1	17.18	10.61	881.8	903.3	1186.7	1062	1101	897.2
TRUE	High	Master Protein	528947473	PREDICTED: non-muscle caldesmon isoform X3 [Bos taurus]	0	84.139	34	16	23	1	1	535	62	6.48	60.18	16	0
TRUE	High	Master Protein	77736171	hemopexin precursor [Bos taurus]	0	83.36	24	11	38	11	1	459	52.2	7.8	108.71	11	0	104.9	98.1	18.27	25.74	3351.2	2385	2598.5	3501.2	2193.6	2429.3
TRUE	High	Master Protein	528901991	PREDICTED: glutathione S-transferase Mu 1 [Bos taurus]	0	81.943	53	12	36	2	1	218	25.6	6.93	93.24	12	0
TRUE	High	Master Protein	528953415	PREDICTED: vitamin D-binding protein isoform X1 [Bos taurus]	0	81.504	29	13	33	2	1	474	53.3	5.6	86.13	13	0	93.1	112.1	19.06	52.64	230.4	170.4	165.9	147.9	205.2	400.1
TRUE	High	Master Protein	115496196	electron transfer flavoprotein subunit alpha, mitochondrial [Bos taurus]	0	81.336	41	10	22	10	1	333	34.9	8.56	61.78	10	0	111.8	114.7	14.66	12.46	919.8	1138	1233.6	1167.4	1202	947.9
TRUE	High	Master Protein	166795319	heat shock 70 kDa protein 4 [Bos taurus]	0	81.127	28	18	23	18	1	840	94.4	5.21	54.56	18	0	99.6	97.3	8.84	5.64	667.9	763.6	793.5	794.8	745.9	710.4
TRUE	High	Master Protein	76253900	rab GDP dissociation inhibitor beta [Bos taurus]	0	80.922	36	12	24	8	1	445	50.5	6.25	66.79	12	2	87.5	105.3	7.49	13.56	415.6	464.2	481	558.7	596.1	455.6
TRUE	High	Master Protein	114051331	obg-like ATPase 1 [Bos taurus]	0	80.809	35	14	21	14	1	396	44.7	7.81	74.89	14	0	105.2	96.9	15.82	8.21	1097.7	1138.6	1453.3	1124.6	1048.7	953.8
TRUE	High	Master Protein	297489427	PREDICTED: histone H1.4 [Bos taurus]	0	80.262	43	14	25	2	1	219	21.9	11.03	83.58	14	10	157.9	65.8	14.25	8.08	7893	7369.9	5946.1	2898.4	3071.3	3395.4
TRUE	High	Master Protein	77736091	prohibitin [Bos taurus]	0	80.023	45	11	20	11	1	272	29.8	5.76	64.9	11	0	106.7	105.8	15.04	10.64	1011	1190.1	1369	1179.9	1224.9	997.1
TRUE	High	Master Protein	155371867	dihydropyrimidinase-related protein 3 [Bos taurus]	0	80.02	25	13	19	10	1	684	73.9	6.4	55.92	13	0	91	103.2	3.25	4.07	428.1	422	402.1	509.7	472.8	478.6
TRUE	High	Master Protein	27807211	mitochondrial 2-oxoglutarate/malate carrier protein [Bos taurus]	0	79.34	36	10	24	10	1	314	34.2	9.88	75.63	10	0	96.5	116.5	28.09	11.89	1533.7	1499.2	2396.6	1852.5	2056.7	1618.8
TRUE	High	Master Protein	114053019	alpha-1B-glycoprotein precursor [Bos taurus]	0	78.912	35	11	21	11	1	503	53.5	5.43	61.14	11	0	102.6	106.8	39.78	16.29	909.5	511.1	453.1	441.4	532.2	613.7
TRUE	High	Master Protein	62751593	profilin-1 [Bos taurus]	0	78.637	49	6	25	6	1	140	15	8.28	81.52	6	0	97.5	93.6	6.82	6.17	1179.8	1078.9	1033.5	1078.6	954.4	1035.8
TRUE	High	Master Protein	134085791	C-1-tetrahydrofolate synthase, cytoplasmic [Bos taurus]	0	78.362	25	18	23	18	1	935	101.1	7.31	57.2	18	0	92.5	104.2	9.99	8.14	506.7	590.5	615.7	685.9	664.9	586.2
TRUE	High	Master Protein	134085671	histone H1.2 [Bos taurus]	0	78.352	41	13	24	1	1	213	21.3	11	80.78	13	0	173.4	65.4	20.12	16.09	828.3	747.3	550.9	271	281.6	360.7
TRUE	High	Master Protein	68299807	elongation factor 1-alpha 1 [Bos taurus]	0	77.913	32	12	32	5	1	462	50.1	9.01	80.99	12	0	101.3	64.9	17.51	13.7	478.2	457.7	340.2	293.2	329.9	250.2
TRUE	High	Master Protein	27806281	calpain-1 catalytic subunit [Bos taurus]	0	77.618	38	20	27	20	1	716	82.2	5.59	66.9	20	0	89.8	92.6	2.7	3.46	1041.5	1056.7	1097	1089.4	1124.4	1049.2
TRUE	High	Master Protein	300798327	cAMP-dependent protein kinase type II-alpha regulatory subunit [Bos taurus]	0	77.377	43	12	22	12	1	401	45.1	4.93	59.99	12	0	88.9	111.8	14.8	4.49	489.7	561.3	657.7	725.1	706.2	663.9
TRUE	High	Master Protein	741957421	PREDICTED: immunoglobulin lambda-like polypeptide 1 isoform X1 [Bos taurus]	0	76.986	44	7	58	3	1	236	24.7	7.97	193.43	7	6	59.8	120.1	27.61	17.58	739.4	1142.8	718.1	1322.5	1855.5	1484.7
TRUE	High	Master Protein	139949210	glutathione S-transferase mu 1-like [Bos taurus]	0	76.826	54	11	30	5	1	218	25.8	7.11	74.73	11	5	72.8	130.7	6.25	20.2	686.4	730.8	644.9	1531.1	1232.3	1023.8
TRUE	High	Master Protein	155371863	histone H1.3 [Bos taurus]	0	76.475	43	13	24	3	1	221	22.1	10.96	80.38	13	0	154.4	72	17.79	9.92	373.6	340.8	261.1	158.9	136.1	164.9
TRUE	High	Master Protein	528935832	PREDICTED: T-complex protein 1 subunit theta isoform X1 [Bos taurus]	0	76.305	30	16	20	16	1	553	60.2	5.74	57.25	16	0	97.9	96	5.17	5.37	1143.6	1167.4	1260.1	1144.5	1221.8	1099.2
TRUE	High	Master Protein	164518978	acyl-CoA-binding protein [Bos taurus]	0	75.948	63	6	21	6	1	87	10	6.57	78.84	6	0	107.9	129.1	13.66	9.37	1400.8	1818.9	1517.7	2001	1659.3	1815.6
TRUE	High	Master Protein	27806101	26S protease regulatory subunit 8 [Bos taurus]	0	75.397	41	13	18	12	1	406	45.6	7.55	52.74	13	1	93.5	100.4	5.57	5.36	559.8	611.6	553	601.2	637	572.4
TRUE	High	Master Protein	114051538	26S proteasome non-ATPase regulatory subunit 11 [Bos taurus]	0	75.326	33	11	15	11	1	422	47.4	6.48	50.52	11	0	105.1	98.5	0.63	3.72	641.1	647	639.1	600.9	578.5	623.3
TRUE	High	Master Protein	78369364	vitamin D-binding protein precursor [Bos taurus]	0	75.033	27	13	29	2	1	474	53.3	5.52	74.59	13	8	107.8	107	22.38	9.21	3041.7	3001.4	1984.7	2692.9	3239.9	2977.4
TRUE	High	Master Protein	27806081	peroxiredoxin-1 [Bos taurus]	0	74.987	42	11	30	7	1	199	22.2	8.62	93.08	11	5	95.3	119.7	13.97	8.39	3679.1	4860.5	4186.1	5400.3	5255.5	4599.7
TRUE	High	Master Protein	148238273	inter-alpha-trypsin inhibitor heavy chain H2 precursor [Bos taurus]	0	74.941	16	14	18	14	1	946	106.1	7.94	57.22	14	0	82.2	118.4	30.16	21.34	1603	1025.1	944.6	1092.8	1476.2	1690.9
TRUE	High	Master Protein	82697383	serine/threonine-protein phosphatase 2A 65 kDa regulatory subunit A alpha isoform [Bos taurus]	0	74.83	32	14	24	14	1	589	65.2	5.15	58.28	14	0	88.8	108.7	16.48	13.12	538.4	591.6	736.5	827.7	723.6	636.6
TRUE	High	Master Protein	343183383	SH3 domain-binding glutamic acid-rich protein [Bos taurus]	0	74.467	73	11	20	11	1	208	22.7	4.01	58.99	11	0	121.6	97	10.61	13.53	1018.4	933.3	822.7	744.3	653.7	856.7
TRUE	High	Master Protein	27806723	calreticulin precursor [Bos taurus]	0	74.363	40	14	25	14	1	417	48	4.46	62.29	14	0	118.1	83.6	16.88	0.27	1487.8	1356.3	1059.2	963.2	958	960.4
TRUE	High	Master Protein	115497324	pre-B-cell leukemia transcription factor-interacting protein 1 [Bos taurus]	0	74.329	25	13	20	13	1	726	80.1	5.08	54.11	13	0	103.6	101.2	9.5	7.13	693.3	801.8	674.6	676.8	642.4	738.9
TRUE	High	Master Protein	114051223	prohibitin-2 [Bos taurus]	0	74.234	55	17	26	17	1	299	33.3	9.85	82.95	17	0	127.7	95.9	12.2	8.47	2753.3	3030.8	3499.9	2276.6	2469.5	2083.8
TRUE	High	Master Protein	27806391	supervillin [Bos taurus]	0	74.114	14	21	27	21	1	1792	200.5	6.77	57.77	21	0	93.5	97.1	10.72	4.59	714.5	784.1	883.8	860.2	814.5	785.6
TRUE	High	Master Protein	73853758	14-3-3 protein eta [Bos taurus]	0	74.043	50	12	26	8	1	246	28.2	4.93	71.76	12	0	110.6	95.3	13.26	7.89	173.4	162	208.2	133.3	149.4	155.7
TRUE	High	Master Protein	78369244	cadherin-13 precursor [Bos taurus]	0	73.83	23	12	21	12	1	713	78.1	5.03	68.21	12	0	126.1	89	16.18	12.66	964	1133.1	818.9	650.3	680.7	820.6
TRUE	High	Master Protein	114326226	protein disulfide-isomerase A4 precursor [Bos taurus]	0	73.462	30	16	19	16	1	643	72.5	5.12	50.28	16	0	115.6	88.6	13.49	1.67	943.2	952.7	742.6	703.6	722.4	725.9
TRUE	High	Master Protein	154152183	leiomodin-3 [Bos taurus]	0	73.454	34	17	27	17	1	567	65.1	5.64	68.22	17	0	105.1	116.4	5.74	13.57	1380.8	1545.5	1439	1593.6	1301.4	1703.9
TRUE	High	Master Protein	982973099	PREDICTED: isocitrate dehydrogenase [NAD] subunit gamma, mitochondrial isoform X1 [Bos taurus]	0	73.342	25	6	14	6	1	433	47.3	9.01	47.72	6	0	104.2	85.4	12.4	12.2	386	400.6	483.3	325.6	401.2	328.1
TRUE	High	Master Protein	27805907	3-hydroxyacyl-CoA dehydrogenase type-2 [Bos taurus]	0	73.254	32	5	15	5	1	261	27.1	8.28	55.38	5	0	101.7	101.4	4.23	5.33	265	288.4	278.1	277.5	277.8	252.8
TRUE	High	Master Protein	62460402	26S protease regulatory subunit 4 [Bos taurus]	0	73.17	37	11	19	10	1	440	49.2	6.21	52.08	11	0	88.5	101.6	6.62	2.09	509.3	555.1	488.1	592.1	585	568.4
TRUE	High	Master Protein	27806789	transthyretin precursor [Bos taurus]	0	73.119	58	6	19	6	1	147	15.7	6.3	62.38	6	0	90.3	118.2	21.62	15.93	1112.6	845.1	735.1	870.6	1106.1	1197.2
TRUE	High	Master Protein	41386788	protein 4.1 [Bos taurus]	0	72.815	30	14	20	13	1	617	69.2	6.6	60.79	14	2	67.6	128	17.3	0.38	895.3	681.7	662.7	1294.9	1290.5	1285
TRUE	High	Master Protein	528938089	PREDICTED: NADH dehydrogenase [ubiquinone] flavoprotein 3, mitochondrial isoform X1 [Bos taurus]	0	72.408	40	11	17	10	1	475	50.8	9.07	50.55	11	1	124.7	107.2	2.66	1.61	731.4	762.4	769.1	652.5	655.7	672.3
TRUE	High	Master Protein	982992787	PREDICTED: LOW QUALITY PROTEIN: ribosome-binding protein 1 isoform X2 [Bos taurus]	0	72.066	25	17	18	17	1	1783	189.5	9.23	52.84	17	0	124.1	41.5	36.65	9.22	1493.2	1163	682.1	330.2	388.8	389.7
TRUE	High	Master Protein	28461249	methylmalonate-semialdehyde dehydrogenase [acylating], mitochondrial precursor [Bos taurus]	0	71.955	34	12	17	12	1	537	58	8.07	43.01	12	0	92.5	99	7.06	22.28	620.2	714	662.1	935.2	708.9	608.5
TRUE	High	Master Protein	528939876	PREDICTED: isocitrate dehydrogenase [NADP] cytoplasmic isoform X1 [Bos taurus]	0	71.885	37	13	19	12	1	414	46.7	6.55	56.81	13	0	99	98.2	20.94	6.85	573.9	664.6	860.6	640.4	728.2	658.9
TRUE	High	Master Protein	982936691	PREDICTED: calpain-3 isoform X1 [Bos taurus]	0	71.764	26	13	20	1	1	778	89.6	5.78	49.27	13	0	118.4	89	14.03	5.21	41.5	48.5	55.1	36.5	36	39.6
TRUE	High	Master Protein	30794300	primary amine oxidase, lung isozyme [Bos taurus]	0	71.702	15	10	18	5	1	763	84.4	6.52	56.07	10	0	87.7	116.3	17.7	2.68	188.2	219.7	267.4	290.3	304.5	291.3
TRUE	High	Master Protein	27807109	superoxide dismutase [Cu-Zn] [Bos taurus]	0	71.371	51	5	20	5	1	152	15.7	6.32	70.46	5	0	108.6	120.1	8.98	8.11	2197.8	2265.5	1906.7	2429.9	2197.5	2585.1
TRUE	High	Master Protein	528953578	PREDICTED: annexin A3 isoform X1 [Bos taurus]	0	71.37	45	13	21	12	1	323	36.1	6.6	70.18	13	0	97.1	104.2	6.4	18.28	662.9	685.8	749.3	878	736.5	607.4
TRUE	High	Master Protein	528944086	PREDICTED: nexilin isoform X3 [Bos taurus]	0	71.278	26	15	20	15	1	662	79.5	5.33	60.1	15	0	114.5	90.1	10.79	9.44	1354	1634.7	1372.9	1045.5	1080.3	1244
TRUE	High	Master Protein	157785567	calnexin precursor [Bos taurus]	0	70.873	26	18	21	18	1	593	67.7	4.63	67.24	18	0	111.5	100	1.69	10.95	2311.3	2350.1	2390.8	2194.5	1774.1	2107
TRUE	High	Master Protein	28461229	NADH dehydrogenase [ubiquinone] iron-sulfur protein 4, mitochondrial precursor [Bos taurus]	0	70.859	51	7	29	7	1	175	19.8	10.14	76	7	0	129.3	100	18.36	4.45	2062.6	2127	2837.7	1644.5	1701.8	1557.5
TRUE	High	Master Protein	982932338	PREDICTED: synaptopodin isoform X1 [Bos taurus]	0	70.748	20	14	18	14	1	1125	119.8	9.47	50.32	14	0	112.4	101.4	8.83	14.05	805.8	923.9	955.9	923.8	833.5	695.6
TRUE	High	Master Protein	27806307	ATP synthase subunit O, mitochondrial precursor [Bos taurus]	0	70.676	43	9	24	9	1	213	23.3	9.89	70.8	9	0	112.5	110	16.7	14.71	1981.5	2228.6	2740	2344	2178.3	1748.3
TRUE	High	Master Protein	528997639	PREDICTED: dual specificity mitogen-activated protein kinase kinase 6 isoform X1 [Bos taurus]	0	70.599	33	10	16	7	1	358	40.4	7.03	49.5	10	4	108.1	102	12.79	5.57	623.6	762.2	800.8	781.1	719.3	703.7
TRUE	High	Master Protein	114052655	carnitine O-palmitoyltransferase 2, mitochondrial precursor [Bos taurus]	0	70.514	28	14	20	14	1	658	74.4	8.13	48.91	14	0	88.2	128.9	19.97	27.28	842.3	986.1	1246.1	1809.3	1440.1	1031.3
TRUE	High	Master Protein	444741701	lamin-B2 [Bos taurus]	0	70.281	26	17	23	15	1	628	70.5	5.66	59.66	17	0	109.7	92.2	10.32	2.15	1110.6	1280.9	1052.9	946.5	907.2	933.3
TRUE	High	Master Protein	115496338	vesicle-associated membrane protein-associated protein A [Bos taurus]	0	70.09	47	10	19	9	1	249	27.8	8.6	58.89	10	1	104.2	93.3	6.13	4.18	940.3	978.1	866.2	850.6	786.8	841.5
TRUE	High	Master Protein	77735435	T-complex protein 1 subunit beta [Bos taurus]	0	69.992	28	12	19	12	1	535	57.4	6.64	53.11	12	0	104.4	89.6	6.36	1.52	658.6	677.9	742.7	582.2	588.8	571.3
TRUE	High	Master Protein	77736572	cytochrome b-c1 complex subunit 7 [Bos taurus]	0	69.975	47	8	27	8	1	111	13.5	9.33	92.94	8	0	127.1	95.8	2.68	3.41	2859.9	2733.7	2868.8	2155	2183.9	2046.3
TRUE	High	Master Protein	329744598	protein disulfide-isomerase A6 precursor [Bos taurus]	0	69.858	28	10	14	10	1	440	48.1	5.1	42.69	10	0	110.2	85.1	7.34	13.05	323.1	283.9	323.5	222.3	249.6	288.1
TRUE	High	Master Protein	27807367	14-3-3 protein zeta/delta [Bos taurus]	0	69.613	53	10	25	6	1	245	27.7	4.79	76.48	10	0	100.6	97.8	11.63	6.26	337.6	380.1	301.2	328.2	310.5	351.7
TRUE	High	Master Protein	300798217	importin subunit beta-1 [Bos taurus]	0	69.49	21	13	21	13	1	876	97.2	4.78	50.01	13	0	92.8	103.6	3.73	3.18	319.2	309.9	296.3	346.4	327.4	345.8
TRUE	High	Master Protein	27806275	calpain-3 [Bos taurus]	0	69.235	29	15	21	3	1	822	94.5	5.94	46.66	15	9	99	88.2	9.25	9.39	666.3	753.7	801.4	671.3	695.6	580
TRUE	High	Master Protein	262205546	complement C5a anaphylatoxin precursor [Bos taurus]	0	68.794	15	18	26	18	1	1677	188.7	6.61	47.73	18	0	76.8	104.4	7.38	3.37	679.6	622.6	587.5	867.3	811.3	846.8
TRUE	High	Master Protein	528943937	PREDICTED: zeta-crystallin isoform X1 [Bos taurus]	0	68.519	46	13	25	13	1	330	35.4	8.22	58.74	13	0	97.7	111.9	9.24	16.02	1242	1446.7	1478.7	1731.8	1657.6	1268.8
TRUE	High	Master Protein	91680535	proteasome activator complex subunit 1 [Bos taurus]	0	68.377	48	13	16	13	1	249	28.7	6.04	53.43	13	0	111.7	81.9	24.82	15.44	1296.5	1636.9	988.3	910.4	950.8	1201.5
TRUE	High	Master Protein	27807365	cytochrome b-c1 complex subunit Rieske, mitochondrial precursor [Bos taurus]	0	67.861	37	10	29	10	1	269	29.7	9.41	71.07	10	0	113.9	111.4	17.28	6.89	3072.9	3119.3	4124.3	3061.4	3050.7	2705.3
TRUE	High	Master Protein	741959208	PREDICTED: heat shock protein beta-6 isoform X1 [Bos taurus]	0	67.806	58	5	23	5	1	175	18.5	6.42	96	5	0	94.7	133.5	4.06	9.91	747.1	743.6	799	1063	1052.7	886.3
TRUE	High	Master Protein	119911497	PREDICTED: protein unc-45 homolog B [Bos taurus]	0	67.715	19	14	22	14	1	929	103.3	7.71	39.06	14	0	89.7	108.7	4.87	7.93	394.4	386.2	423.4	443	477.6	519
TRUE	High	Master Protein	982971886	PREDICTED: dipeptidyl peptidase 3 isoform X1 [Bos taurus]	0	67.67	27	14	15	14	1	750	83.8	5.14	47.59	14	0	101	100.1	3.86	13.04	303.1	324.8	305.1	375.2	302.4	300.7
TRUE	High	Master Protein	982944117	PREDICTED: elongation factor 1-delta isoform X1 [Bos taurus]	0	67.634	16	8	13	8	1	680	74.9	6.89	47.51	8	0	113.2	96.7	7.95	2.61	664.3	779	720.5	607.2	615.9	638.6
TRUE	High	Master Protein	77735407	eukaryotic initiation factor 4A-I [Bos taurus]	0	67.61	31	11	18	2	1	406	46.1	5.48	54.83	11	0	93.5	97	12.74	12.64	31.5	27.5	24.4	32.9	25.6	28.5
TRUE	High	Master Protein	126165214	polymerase I and transcript release factor isoform 1 [Bos taurus]	0	67.25	45	7	18	1	1	227	24.6	5.05	48.37	7	0
TRUE	High	Master Protein	116004241	protein NipSnap homolog 2 [Bos taurus]	0	67.143	40	10	24	10	1	286	33.4	9.33	58.42	10	0	106	107.4	12.09	8.8	1132.7	1233.6	1433.5	1250.4	1387.9	1166.8
TRUE	High	Master Protein	115496662	cAMP-dependent protein kinase type I-alpha regulatory subunit [Bos taurus]	0	67.06	44	13	20	13	1	380	42.9	5.35	51.58	13	0	111.8	97.5	11.74	2.69	905.7	1129.7	1105.3	964.6	920.3	964.3
TRUE	High	Master Protein	985701132	serpin A3-7-like precursor [Bos taurus]	0	66.995	27	11	21	4	1	414	46.7	6.42	67.98	11	0	90.8	160.1	96.67	63.94	955.7	306.7	110.5	540.9	122.3	657.6
TRUE	High	Master Protein	226693344	enoyl-CoA delta isomerase 2, mitochondrial [Bos taurus]	0	66.646	26	9	18	9	1	393	42.7	8.68	50.75	9	0	89.9	119	4.73	14.86	671.8	690.9	736.2	1062.1	914.2	788.6
TRUE	High	Master Protein	114052667	UV excision repair protein RAD23 homolog B [Bos taurus]	0	66.585	32	10	17	8	1	408	43.1	4.84	56.42	10	2	113.9	103.9	5.06	5.26	989.4	1087.3	1008	919.8	859.2	953.8
TRUE	High	Master Protein	114052510	26S proteasome non-ATPase regulatory subunit 3 [Bos taurus]	0	66.394	37	16	18	16	1	534	60.9	8.6	52.64	16	0	99.3	99	8.84	1.65	693.8	724.7	609.2	679.6	691.7	702.4
TRUE	High	Master Protein	62751409	26S protease regulatory subunit 7 [Bos taurus]	0	66.389	33	13	18	13	1	433	48.6	5.95	52.08	13	0	90.9	103.6	4.61	2.66	856.6	890.3	811.9	976.9	959.5	1010.9
TRUE	High	Master Protein	27806221	annexin A11 [Bos taurus]	0	65.676	24	11	20	10	1	505	54.2	7.68	59.63	11	0	95.8	107.4	11.24	3.7	776.1	947	792.6	888.4	835.8	894.5
TRUE	High	Master Protein	27806875	histidine-rich glycoprotein precursor [Bos taurus]	0	65.604	21	10	22	10	1	546	61.9	7.69	59.46	10	0	81.6	121.7	36.56	33.92	1237.8	679.5	693.9	692.4	1399	1034.3
TRUE	High	Master Protein	982967890	PREDICTED: enoyl-CoA hydratase, mitochondrial isoform X1 [Bos taurus]	0	65.604	27	11	21	11	1	407	43.4	7.87	67.91	11	0	106.5	104.5	19.81	18.29	1647.2	2010.8	2453.1	2165.7	1971.5	1497.8
TRUE	High	Master Protein	27805809	fatty acid-binding protein, heart [Bos taurus]	0	65.571	66	9	42	8	1	133	14.8	7.34	111.65	9	2	101.4	129.4	26.74	24.17	2866.5	3332.9	4739.3	5050.7	4253.7	3069.7
TRUE	High	Master Protein	134085635	lactoylglutathione lyase [Bos taurus]	0	65.488	45	10	27	10	1	184	20.8	5.3	70.24	10	0	123.8	92.6	9.94	16.13	2377.9	2680.8	2205.4	1779.2	1493.5	2067.9
TRUE	High	Master Protein	741952758	PREDICTED: 26S protease regulatory subunit 6A isoform X1 [Bos taurus]	0	65.477	38	13	19	13	1	448	50.3	5.3	41.07	13	0	91.4	93.5	7.03	1.77	853.6	916.2	796	883.7	872.9	853.3
TRUE	High	Master Protein	134085346	lon protease homolog, mitochondrial precursor [Bos taurus]	0	64.998	20	13	15	13	1	961	106.6	6.7	43.68	13	0	97	112.5	17.33	9.98	588.9	645.6	816.5	748.4	767	634.8
TRUE	High	Master Protein	164448698	T-complex protein 1 subunit gamma [Bos taurus]	0	64.922	25	11	16	11	1	545	60.5	6.8	45.64	11	0	95.7	94.3	4.72	8.32	477.1	524.3	501.9	494.8	544	461.3
TRUE	High	Master Protein	330688474	laminin subunit beta-1 precursor [Bos taurus]	0	64.621	10	15	17	15	1	1786	197.3	4.93	48.68	15	0	135.1	60	6.25	28.75	1388.1	1454.9	1569.8	579.5	973.3	646.1
TRUE	High	Master Protein	115495599	myosin-binding protein H [Bos taurus]	0	64.319	23	9	14	9	1	491	53.1	6.02	49.42	9	0	128.8	47.3	39.49	13.18	1225.8	1282.7	557	356	450.4	453.2
TRUE	High	Master Protein	114051586	transgelin [Bos taurus]	0	64.297	48	10	15	10	1	201	22.6	8.84	48.83	10	0	131.3	78.1	9.1	11.99	1476.6	1284.8	1533.6	1027.1	877.6	815.5
TRUE	High	Master Protein	155372035	nidogen-1 precursor [Bos taurus]	0	64.233	14	12	19	12	1	1241	135.9	5.55	53.79	12	0	124.1	81.2	9.92	10.86	552.5	666.5	580.1	362.2	443.7	379.7
TRUE	High	Master Protein	330417868	FH1/FH2 domain-containing protein 1 [Bos taurus]	0	64.132	20	17	22	17	1	1173	127.7	6.37	47.6	17	0	99.4	99	8.88	16.5	426.5	451.8	506.7	590.2	447	450.1
TRUE	High	Master Protein	77736269	proteasome subunit alpha type-2 [Bos taurus]	0	64.098	49	8	15	8	1	234	25.9	7.43	42.2	8	0	102.1	98	3.72	7.02	270.6	253.7	270.9	238	259.7	273.9
TRUE	High	Master Protein	115496095	pyruvate dehydrogenase protein X component precursor [Bos taurus]	0	63.997	28	12	19	12	1	501	53.9	8.44	57.98	12	0	102.7	104.6	6.52	5.64	1075.7	1202.6	1211.1	1347.4	1225	1222.5
TRUE	High	Master Protein	115497920	LETM1 and EF-hand domain-containing protein 1, mitochondrial precursor [Bos taurus]	0	63.969	26	13	16	13	1	732	81.8	6.73	42.12	13	0	105	106.9	11.16	6.37	279.9	310.5	349.7	347.9	316.1	309.2
TRUE	High	Master Protein	226373739	serpin A3-6 precursor [Bos taurus]	0	63.5	19	10	37	2	1	414	46.4	5.52	84.66	10	0	83	112.1	36.21	4.85	148	235.6	119.1	213.2	199.8	194
TRUE	High	Master Protein	329663167	cytosolic 5'-nucleotidase 1A [Bos taurus]	0	63.39	42	11	18	11	1	365	40.6	6.4	46.06	11	0	123.4	82.6	11.7	2.88	888.6	765.9	969.1	616.6	582.5	595.2
TRUE	High	Master Protein	62751650	poly(rC)-binding protein 1 [Bos taurus]	0	63.343	26	7	22	3	1	356	37.5	7.09	62.95	7	0	87.6	112.1	6.74	14.41	195.9	192.4	217.5	252	250.7	193.4
TRUE	High	Master Protein	982997138	PREDICTED: voltage-dependent L-type calcium channel subunit alpha-1S [Bos taurus]	0	63.263	9	14	17	14	1	1843	207.9	6.57	48.36	14	0	90.7	103.7	8.61	9.59	804.3	827.8	942.4	961.6	946.4	804.5
TRUE	High	Master Protein	528940817	PREDICTED: F-actin-capping protein subunit beta isoform X1 [Bos taurus]	0	62.894	28	8	17	3	1	306	34.4	5.92	47.21	8	0	93.5	103.7	13.58	12.8	303.2	395.3	376.5	417.7	434.6	339.3
TRUE	High	Master Protein	115498004	trans-1,2-dihydrobenzene-1,2-diol dehydrogenase [Bos taurus]	0	62.411	38	12	18	12	1	335	36.6	7.3	50.12	12	0	104	87.4	7.13	17.12	714.1	823.2	782.5	523.9	657.6	741.5
TRUE	High	Master Protein	56119114	purine nucleoside phosphorylase [Bos taurus]	0	62.404	32	7	16	7	1	289	32	6.16	53.09	7	0	96.5	99.5	2.41	8.9	879.5	888.8	848.7	900.4	907	1050.4
TRUE	High	Master Protein	741915512	PREDICTED: ES1 protein homolog, mitochondrial isoform X1 [Bos taurus]	0	62.386	23	7	12	7	1	330	34.3	7.71	49.88	7	0	97.2	117.9	17	11.33	512	722.2	648.1	786.8	821.1	658.7
TRUE	High	Master Protein	27806487	pigment epithelium-derived factor precursor [Bos taurus]	0	62.223	30	11	19	11	1	416	46.2	7.05	43.86	11	0	107.4	83	17.23	12.39	865.8	740.7	611	539.3	680.9	572.5
TRUE	High	Master Protein	528994494	PREDICTED: fructose-bisphosphate aldolase C isoform X1 [Bos taurus]	0	62.108	27	10	52	4	1	364	39.4	6.65	147.72	10	0
TRUE	High	Master Protein	115495737	ubiquitin-conjugating enzyme E2 N [Bos taurus]	0	62.077	72	8	27	8	1	152	17.1	6.57	59.17	8	0	120.5	97.4	4.01	6.39	1198.7	1176	1109.1	1047.3	950.2	930.9
TRUE	High	Master Protein	741969259	PREDICTED: sarcolemmal membrane-associated protein isoform X14 [Bos taurus]	0	61.679	16	14	15	14	1	806	92.3	5.47	46.26	14	0	99.7	108.5	17.53	5.78	810.9	886.3	1126.9	963.8	873.3	969.8
TRUE	High	Master Protein	528952244	PREDICTED: calcium/calmodulin-dependent protein kinase type II subunit delta isoform X13 [Bos taurus]	0	61.225	25	10	21	1	1	513	57.9	7.14	48.21	10	6	85.3	98	11.37	14.27	349.6	413.6	437.7	475.4	480.2	368.7
TRUE	High	Master Protein	528988802	PREDICTED: CAP-Gly domain-containing linker protein 1 isoform X2 [Bos taurus]	0	61.166	12	17	18	17	1	1438	161.8	5.29	51.79	17	0	96.8	104.9	2.84	4.41	726.6	738.5	698.6	837.8	787.4	770
TRUE	High	Master Protein	300798007	junctophilin-1 [Bos taurus]	0	61.139	18	11	18	11	1	658	71.5	9.36	54.33	11	0	103.9	92.1	3.68	10.38	1398.9	1505.2	1443	1262.1	1279.5	1513.2
TRUE	High	Master Protein	529010861	PREDICTED: annexin A7 isoform X1 [Bos taurus]	0	60.847	18	8	19	8	1	485	52.4	5.85	53.7	8	0	101.2	102.3	6.07	4.43	841.6	945.5	924.4	919.2	998.6	934.5
TRUE	High	Master Protein	114051001	phosphorylase b kinase gamma catalytic chain, skeletal muscle/heart isoform [Bos taurus]	0	60.828	32	10	19	10	1	387	44.8	7.21	54.3	10	0	107.4	79.2	4.62	10.3	1158	1158.8	1068.1	716.4	854.2	867.5
TRUE	High	Master Protein	155371825	pyruvate dehydrogenase E1 component subunit alpha, somatic form, mitochondrial precursor [Bos taurus]	0	60.71	35	13	21	13	1	390	43.4	8.03	57.09	13	0	86.7	112.8	12.51	10.7	1197.6	1342.5	1536.3	1745	1789	1460.7
TRUE	High	Master Protein	27807495	prolyl endopeptidase [Bos taurus]	0	60.595	25	14	17	14	1	710	80.6	5.9	44.54	14	0	87.4	110.1	3.66	17.94	445.5	440.5	471.3	732	561.5	529.1
TRUE	High	Master Protein	982944180	PREDICTED: alanine aminotransferase 1 isoform X1 [Bos taurus]	0	60.525	15	10	16	10	1	865	92.7	9.17	54.5	10	0	99.5	99.1	11.07	8.8	695.8	818.3	866.1	814.4	914.6	771.7
TRUE	High	Master Protein	114052699	ubiquinone biosynthesis protein COQ9, mitochondrial precursor [Bos taurus]	0	60.438	36	6	21	6	1	319	35.8	5.83	37.83	6	0	97.9	97.1	6.73	3.34	383.7	381.1	428.7	372.8	397.9	380.5
TRUE	High	Master Protein	27806319	GTP:AMP phosphotransferase AK3, mitochondrial [Bos taurus]	0	60.147	57	12	17	12	1	227	25.7	9.04	48.82	12	0	128.4	92	42	10.48	1295.2	1243	2486.5	927.7	959.5	784.2
TRUE	High	Master Protein	528952230	PREDICTED: calcium/calmodulin-dependent protein kinase type II subunit delta isoform X1 [Bos taurus]	0	59.99	25	10	21	1	1	544	61.3	7.71	45.34	10	0
TRUE	High	Master Protein	114051039	1-phosphatidylinositol 4,5-bisphosphate phosphodiesterase delta-4 [Bos taurus]	0	59.876	21	12	14	12	1	791	90.5	5.24	39.19	12	0	94.6	100.2	2.15	3.34	365.7	379.4	379.9	408.6	401.8	382.9
TRUE	High	Master Protein	114051051	sorting and assembly machinery component 50 homolog [Bos taurus]	0	59.744	36	12	19	12	1	469	52	7.09	49.94	12	0	94.5	109.8	11.44	10.81	894.9	977.8	1120.5	1136.8	1156.9	945.5
TRUE	High	Master Protein	27806829	mimecan precursor [Bos taurus]	0	59.564	38	10	20	10	1	299	34.1	5.78	55.46	10	0	117.1	78.6	3.73	50.42	1304.4	1282.5	1376.5	751.4	1807.8	875.9
TRUE	High	Master Protein	47824862	cytochrome c oxidase subunit 4 isoform 1, mitochondrial precursor [Bos taurus]	0	59.523	51	9	29	9	1	169	19.6	9.31	89.96	9	0	117.2	111.8	14.51	10.1	3267	3596.5	4324.6	3432.8	3432.3	2865.2
TRUE	High	Master Protein	28603782	NADH dehydrogenase [ubiquinone] 1 alpha subcomplex subunit 10, mitochondrial precursor [Bos taurus]	0	59.452	33	10	18	10	1	343	39.2	6.99	45.98	10	0	104.8	100.8	34.91	13.67	1076.8	979.4	1801	1035.9	1079.6	828.5
TRUE	High	Master Protein	115496111	alpha-1-syntrophin [Bos taurus]	0	59.375	27	8	12	8	1	505	53.8	6.8	33.49	8	0	104	93.2	7.18	7.38	404.8	393.9	450.2	326.4	377.3	362.9
TRUE	High	Master Protein	347300392	muscle-related coiled-coil protein [Bos taurus]	0	59.181	39	11	17	11	1	361	41.1	8.03	50.82	11	0	139.6	84	18.93	10.26	1998.8	1944.9	1390.6	1169.7	1029.4	1264.8
TRUE	High	Master Protein	115496892	nucleoside diphosphate kinase B [Bos taurus]	0	59.178	56	7	19	5	1	152	17.3	7.97	45.49	7	4	111.3	91.2	10.13	5.97	1494.7	1306.5	1599.8	1224.9	1304.3	1157.6
TRUE	High	Master Protein	983003609	PREDICTED: alpha-protein kinase 3 isoform X1 [Bos taurus]	0	59.108	13	14	18	14	1	1713	181.5	6.95	46.07	14	0	98.6	91.7	7.57	4.15	351.8	406.7	366.6	340.9	320.6	347.3
TRUE	High	Master Protein	359068803	PREDICTED: heterogeneous nuclear ribonucleoprotein Q isoform X2 [Bos taurus]	0	58.97	25	12	15	9	1	562	62.6	7.56	45.4	12	3	114	85.9	0.67	9.86	1042.1	1028.6	1032.8	772.4	778.4	915.7
TRUE	High	Master Protein	528989611	PREDICTED: heparin cofactor 2 isoform X1 [Bos taurus]	0	58.516	25	10	15	10	1	566	62.7	6.68	45.16	10	0	86.7	106.2	11.79	12.74	785.4	649.6	639.3	787.1	979.4	795.2
TRUE	High	Master Protein	982987424	PREDICTED: triadin-like [Bos taurus]	0	58.383	35	12	22	12	1	254	28.5	9.74	58.43	12	0	126.1	93	8.79	11.92	4391.5	3816.9	3756.5	2816.2	2569.8	3247.5
TRUE	High	Master Protein	982914712	PREDICTED: striated muscle preferentially expressed protein kinase isoform X1 [Bos taurus]	0	58.225	7	16	17	16	1	3222	348.7	8.51	41.09	16	0	85.4	88.4	6	9.75	332.7	362.9	324	344.3	325.7	392.6
TRUE	High	Master Protein	157428070	erythrocyte band 7 integral membrane protein [Bos taurus]	0	58.115	44	10	19	10	1	284	31.3	7.08	41.84	10	0	75.6	123.6	15.7	6.83	779.5	605.7	594.8	895.3	1023	989.8
TRUE	High	Master Protein	78045537	succinyl-CoA ligase [ADP/GDP-forming] subunit alpha, mitochondrial precursor [Bos taurus]	0	57.985	21	5	14	5	1	346	36.1	9.32	48.29	5	0	101.9	92.8	35.85	1.54	705.4	630.4	1185.7	627.7	642.4	646.4
TRUE	High	Master Protein	330864731	protein kinase C and casein kinase substrate in neurons protein 3 [Bos taurus]	0	57.95	33	11	15	11	1	421	48.5	6.34	44.07	11	0	109.6	92.7	9.2	1.77	831	861.3	720.7	684	707.3	702.7
TRUE	High	Master Protein	94966811	alpha-1-acid glycoprotein precursor [Bos taurus]	0	57.626	35	8	19	8	1	202	23.2	5.87	61.84	8	0	89.4	102.4	21.01	98.54	1624	1361.5	1058.2	858.9	1558.8	5904.4
TRUE	High	Master Protein	114051425	T-complex protein 1 subunit eta [Bos taurus]	0	57.406	26	10	13	10	1	543	59.4	7.2	30.33	10	0	96.7	93.4	8.96	5.73	348.4	416.9	388.6	375.1	393	350.5
TRUE	High	Master Protein	27806715	caveolin-1 [Bos taurus]	0	57.352	46	7	18	6	1	178	20.6	6.02	46.64	7	1	125.2	98.7	9.88	2.84	1465.7	1785	1675.8	1321.8	1352.2	1277.9
TRUE	High	Master Protein	982994929	PREDICTED: cullin-5 isoform X1 [Bos taurus]	0	57.076	26	18	20	18	1	780	90.9	7.94	47.9	18	0	99.3	99.3	6.61	10.95	663	742.7	747.4	763.4	742.5	619.8
TRUE	High	Master Protein	28603790	NADH dehydrogenase [ubiquinone] 1 beta subcomplex subunit 7 [Bos taurus]	0	57.041	43	5	19	5	1	137	16.4	8.18	64.11	5	0	98.6	110.6	4.14	4.59	413.2	443.1	412.3	463.7	501.4	463.4
TRUE	High	Master Protein	27807185	phosphate carrier protein, mitochondrial precursor [Bos taurus]	0	56.893	24	11	24	11	1	362	40.1	9.31	75.49	11	0	85.7	127.6	26.72	18.16	1799.6	2089.2	2972.8	3219.1	3110.2	2268.2
TRUE	High	Master Protein	300794998	filamin-B [Bos taurus]	0	56.829	4	11	16	2	1	2633	281.4	5.85	49.88	11	0	111.9	80.1	11.28	12.56	45.1	55.6	54.8	34	39.2	43.8
TRUE	High	Master Protein	115497462	eukaryotic translation initiation factor 3 subunit J [Bos taurus]	0	56.742	29	8	17	8	1	256	28.9	4.83	38.5	8	0	118.4	96	13.21	11.08	718	920.4	765.4	620.6	515	634.5
TRUE	High	Master Protein	297491462	PREDICTED: myopalladin [Bos taurus]	0	56.639	12	15	17	15	1	1320	145.1	6.58	44.11	15	0	93.1	88.6	6.44	4.8	1006.4	1035.7	1136.5	1057.8	985.2	966.7
TRUE	High	Master Protein	115495641	alcohol dehydrogenase [NADP(+)] [Bos taurus]	0	56.619	39	12	19	12	1	325	36.6	7.27	48.98	12	0	92.7	102.9	13.17	3.15	798.6	938	725.2	861.5	886.6	917.4
TRUE	High	Master Protein	116004475	electron transfer flavoprotein-ubiquinone oxidoreductase, mitochondrial precursor [Bos taurus]	0	56.522	24	13	18	13	1	617	68.6	7.4	46.47	13	0	90.9	125.1	23.05	17.63	633.4	620.4	915.3	894.3	871	638.8
TRUE	High	Master Protein	134085807	F-actin-capping protein subunit alpha-1 [Bos taurus]	0	56.467	46	9	17	7	1	286	32.9	5.82	48.91	9	0	98	80.4	2.32	28.09	102.6	104.1	99.5	68.4	84.1	118
TRUE	High	Master Protein	982993814	PREDICTED: LOW QUALITY PROTEIN: junctophilin-2 isoform X2 [Bos taurus]	0	56.455	18	11	14	11	1	695	73.6	8.94	43.18	11	0	104.8	99.4	13.51	1.89	635.9	807.8	654.1	620.6	605.1	628
TRUE	High	Master Protein	528936790	PREDICTED: dynamin-like 120 kDa protein, mitochondrial isoform X1 [Bos taurus]	0	56.356	20	15	15	15	1	1015	117.4	7.53	41.31	15	0	98.1	103.1	11.38	6.55	342.8	363	425.2	414	381.6	364.2
TRUE	High	Master Protein	94966775	succinate dehydrogenase [ubiquinone] iron-sulfur subunit, mitochondrial precursor [Bos taurus]	0	56.263	32	10	17	10	1	280	31.5	8.6	50.91	10	0	100.8	123.1	17.64	15.92	1482.4	1431.3	1950.1	1809.3	1934.6	1410.8
TRUE	High	Master Protein	84000143	T-complex protein 1 subunit alpha [Bos taurus]	0	56.212	36	12	14	12	1	556	60.2	6.11	35.61	12	0	96.3	92.6	1.8	12.86	443.9	460.2	452.3	434.9	472.1	364.8
TRUE	High	Master Protein	94966781	elongation factor 1-gamma [Bos taurus]	0	56.127	36	16	22	16	1	440	50.3	6.57	62.62	16	0	94.9	104.9	14.55	8.01	1992.7	2285.7	2664.1	2635.2	2525.2	2250.9
TRUE	High	Master Protein	157785571	delta-1-pyrroline-5-carboxylate dehydrogenase, mitochondrial precursor [Bos taurus]	0	55.832	24	11	15	11	1	563	61.5	8.1	44.18	11	0	105.1	98.3	11.89	3.74	456.3	486	571.9	454.2	426	455.5
TRUE	High	Master Protein	78042526	MICOS complex subunit MIC27 precursor [Bos taurus]	0	55.778	41	9	12	9	1	264	29.1	9.5	40.52	9	0	106.8	98.3	12.73	2.39	403.7	358.5	462.1	381.3	363.5	371.7
TRUE	High	Master Protein	27807503	ubiquitin-40S ribosomal protein S27a [Bos taurus]	0	55.775	38	7	39	7	1	156	18	9.64	114.73	7	0	106.7	102.8	6.8	11.26	3030.6	2769.1	2656.9	2668.8	2450.4	3056.2
TRUE	High	Master Protein	528960248	PREDICTED: collagen alpha-1(XII) chain isoform X1 [Bos taurus]	0	55.568	8	18	20	18	1	3115	338.7	5.5	46.62	18	0	99.7	73.4	25.79	24.51	688.8	511.8	414.9	351.8	543	376.9
TRUE	High	Master Protein	300796697	ubiquitin carboxyl-terminal hydrolase 5 [Bos taurus]	0	55.557	22	14	20	13	1	858	95.7	5.01	48.26	14	1	99.9	106	10.59	12.55	801.8	983.9	857.4	979.1	761.8	909.1
TRUE	High	Master Protein	77735427	protein phosphatase 1 regulatory subunit 7 [Bos taurus]	0	55.003	38	9	15	9	1	360	41.4	4.96	32.95	9	0	95	96.2	4.17	0.89	146.1	137.7	135	138.2	139.4	140.7
TRUE	High	Master Protein	28603770	F-actin-capping protein subunit beta [Bos taurus]	0	54.907	28	8	15	3	1	301	33.7	6.43	39.66	8	7	98.1	80.8	12	7.92	705.6	885.3	749.8	618.2	683.7	585.9
TRUE	High	Master Protein	27806351	ezrin [Bos taurus]	0	54.545	23	14	17	8	1	581	68.7	6.42	48.37	14	0	105.1	78.5	27.56	10.11	438.8	498.8	281.9	313	327.9	378.6
TRUE	High	Master Protein	73853762	annexin A1 [Bos taurus]	0	54.5	38	11	18	11	1	346	38.9	6.81	43.39	11	0	85.9	74.8	22.16	12.41	1228.8	883.9	827.6	667.5	857.1	769.9
TRUE	High	Master Protein	77735425	proteasome subunit alpha type-7 [Bos taurus]	0	54.433	41	9	13	9	1	248	27.9	8.46	44.36	9	0	110.8	100.8	2.11	4.3	1144.5	1143.6	1102.8	1039.7	1027.8	1112
TRUE	High	Master Protein	62460552	60S ribosomal protein L7 [Bos taurus]	0	54.379	42	13	15	13	1	248	29.2	10.68	46.85	13	0	117	89.1	4.86	2.95	1121	1182.4	1235.7	915.1	900.9	864.2
TRUE	High	Master Protein	27807523	60S acidic ribosomal protein P2 [Bos taurus]	0	54.34	77	6	10	6	1	115	11.7	4.61	35.33	6	0	124.1	91.5	14.27	4.56	475.1	579.2	442.9	350.6	332.9	364.7
TRUE	High	Master Protein	262118224	prostaglandin E synthase 2 [Bos taurus]	0	54.314	30	7	12	7	1	372	41.7	9.39	34.25	7	0	96.1	93.8	17.67	7.58	240.9	205.3	291.8	235.2	262.3	227.4
TRUE	High	Master Protein	27807161	isocitrate dehydrogenase [NAD] subunit alpha, mitochondrial precursor [Bos taurus]	0	54.004	27	9	23	9	1	366	39.6	7.2	54.11	9	0	99.5	91.1	25.79	5.23	1253.4	1286.1	1935.3	1177	1286.3	1175.8
TRUE	High	Master Protein	114052298	apolipoprotein A-II precursor [Bos taurus]	0	53.698	61	7	23	7	1	100	11.2	8.1	47.83	7	0	89.7	124.8	36.84	36.74	1016.5	695.4	481.4	616	967.8	1329.6
TRUE	High	Master Protein	982998659	PREDICTED: Ig heavy chain Mem5-like [Bos taurus]	0	53.612	27	5	48	1	1	262	27.3	8.16	168.94	5	0	102.8	122.1	28.01	4.59	299.6	268.9	168.1	298.9	319.3	326.8
TRUE	High	Master Protein	78369468	GTP-binding protein SAR1b [Bos taurus]	0	53.563	31	5	14	2	1	198	22.4	6.11	46.07	5	0	112.5	90.4	3.2	7.61	405.2	426.8	429.9	343.2	307.2	356.5
TRUE	High	Master Protein	982910655	PREDICTED: D-beta-hydroxybutyrate dehydrogenase, mitochondrial isoform X1 [Bos taurus]	0	53.467	27	10	21	10	1	415	45.9	9.47	58.26	10	0	107.2	112	33.48	36.92	1510.2	2040.7	2943.6	3042.3	2133.6	1422.4
TRUE	High	Master Protein	122692537	DNA damage-binding protein 1 [Bos taurus]	0	53.349	14	13	16	13	1	1140	126.8	5.26	43.17	13	0	97.6	95.6	7.39	3.93	583.1	525.2	607.5	600.4	571.6	555.8
TRUE	High	Master Protein	115495993	ras-related protein Rab-1B [Bos taurus]	0	53.313	62	10	17	3	1	201	22.2	5.73	45.99	10	0	119.2	96.3	10.21	10.99	262.2	317.2	273.7	238	191	221
TRUE	High	Master Protein	741966560	PREDICTED: ras GTPase-activating-like protein IQGAP1 [Bos taurus]	0	52.743	7	9	13	9	1	1627	185.9	6.64	27.97	9	0	78.8	84	13.42	8.24	164.3	129.4	133.4	144.9	142.2	124.1
TRUE	High	Master Protein	528935905	PREDICTED: ATP synthase-coupling factor 6, mitochondrial isoform X2 [Bos taurus]	0	52.519	47	6	26	6	1	108	12.5	9.31	72.99	6	0	124.1	96.3	4.94	8.7	1167.8	1205.7	1285.8	935.8	845.5	1006.9
TRUE	High	Master Protein	51491841	transketolase [Bos taurus]	0	52.497	31	14	17	14	1	623	67.9	7.65	41.56	14	0	91.9	93.4	99	13.12	4309.6	965.3	761.8	812.4	1055.7	981
TRUE	High	Master Protein	129270105	vesicle-associated membrane protein-associated protein B [Bos taurus]	0	52.465	38	8	12	7	1	243	27.1	7.3	34.44	8	0	93.5	116.4	15.07	3.5	358.2	468.8	372.1	463.5	477.5	445.2
TRUE	High	Master Protein	48374083	annexin A4 [Bos taurus]	0	52.434	39	11	14	11	1	319	35.9	5.72	37.71	11	0	102	105.8	9.45	7.61	963.3	941.1	805.6	1032	975.6	886.4
TRUE	High	Master Protein	62751982	proteasome subunit alpha type-5 [Bos taurus]	0	52.313	36	7	14	7	1	241	26.4	4.79	39.14	7	0	109.3	105	1.54	2.07	413.8	405.1	417.6	393.5	397.6	409.4
TRUE	High	Master Protein	27807057	cAMP-dependent protein kinase catalytic subunit alpha [Bos taurus]	0	52.289	33	10	13	6	1	351	40.6	8.65	41.08	10	3	109.8	100.3	14.85	7.9	859.7	898.7	1124	821.6	857.5	734
TRUE	High	Master Protein	27806537	mitochondrial peptide methionine sulfoxide reductase [Bos taurus]	0	52.099	42	8	18	8	1	233	25.8	7.58	61.61	8	0	107.7	106.9	14	12.74	1532.2	1590.8	1970.1	1713.4	1326.9	1578.9
TRUE	High	Master Protein	28603804	NADH dehydrogenase [ubiquinone] 1 alpha subcomplex subunit 13 [Bos taurus]	0	52.08	53	6	13	6	1	144	16.7	9.23	35.55	6	0	122.1	103.6	17.21	9.47	644.2	672.5	874.8	572.4	570.4	482.5
TRUE	High	Master Protein	51036244	eukaryotic translation initiation factor 5A-1 [Bos taurus]	0	52.013	39	7	17	7	1	154	16.8	5.24	52.45	7	0	114.8	91.2	1.83	9.83	1436.2	1401.9	1385.8	1114.2	948.6	1143.5
TRUE	High	Master Protein	164448592	four and a half LIM domains protein 1 isoform 1 [Bos taurus]	0	51.767	44	11	38	11	1	296	33.6	8.46	98.41	11	0	96.5	131.6	27.42	7.32	5606	5537.5	8715.7	7644.8	8104.5	7000
TRUE	High	Master Protein	60302887	aldose reductase [Bos taurus]	0	51.644	40	10	16	9	1	316	36	6.3	43.6	10	0	98	111.6	11.25	7.57	1008.3	1077.2	1251.1	1311.1	1226.5	1126.4
TRUE	High	Master Protein	115495959	ATP-dependent RNA helicase DDX1 [Bos taurus]	0	51.634	18	10	12	10	1	740	82.4	7.23	44.17	10	0	94.7	96.1	3.21	1.84	644.7	686.5	674.1	700.8	676	684
TRUE	High	Master Protein	125991756	heterogeneous nuclear ribonucleoprotein U [Bos taurus]	0	51.602	19	12	16	12	1	825	90.4	6	36.89	12	0	106.9	80.7	3.67	2.15	637.3	637	597.5	465.7	485.2	481
TRUE	High	Master Protein	116003819	sodium/potassium-transporting ATPase subunit alpha-1 [Bos taurus]	0	51.554	14	10	14	1	1	1021	112.6	5.53	36.9	10	0
TRUE	High	Master Protein	77736031	T-complex protein 1 subunit zeta [Bos taurus]	0	51.531	24	10	14	10	1	531	57.9	6.76	40.03	10	0	99.5	92.4	5.06	9.79	421.7	459.3	420.9	391.6	461.8	391.3
TRUE	High	Master Protein	529013181	PREDICTED: nucleosome assembly protein 1-like 4 isoform X1 [Bos taurus]	0	51.272	23	7	15	6	1	430	48.4	4.81	34.21	7	1	99.8	100.2	10.8	3.84	155.2	180.5	147.2	147.1	158.4	155.7
TRUE	High	Master Protein	62751863	creatine kinase B-type [Bos taurus]	0	51.046	33	10	49	8	1	381	42.7	5.78	129.17	10	0	90.6	106.7	7.52	4.11	163.7	167.5	145.2	192.7	190.1	205.2
TRUE	High	Master Protein	528947350	PREDICTED: calumenin isoform X1 [Bos taurus]	0	50.714	50	11	13	3	1	315	37.1	4.64	36.66	11	6	129.3	76.6	9.66	7.22	913.8	920.2	771.8	541.6	514.2	592.4
TRUE	High	Master Protein	741964387	PREDICTED: rho GDP-dissociation inhibitor 1 isoform X1 [Bos taurus]	0	50.62	32	6	12	6	1	204	23.4	5.2	39.03	6	0	120.4	96.4	16.7	16.19	727.8	781.2	560.4	582.7	491.3	680.6
TRUE	High	Master Protein	528995199	PREDICTED: dehydrogenase/reductase SDR family member 7B isoform X1 [Bos taurus]	0	50.521	28	8	11	8	1	358	39	9.22	32.1	8	0	101	84.9	2.93	2.8	363.6	381.1	384	329.3	320.5	311.3
TRUE	High	Master Protein	982959523	PREDICTED: complement component C9 isoform X1 [Bos taurus]	0	50.514	22	10	15	10	1	548	62	5.9	44.21	10	0	85.8	116.1	11.71	4.05	871.5	744.8	696.8	974	1055.6	1008.3
TRUE	High	Master Protein	274325364	T-complex protein 1 subunit epsilon [Bos taurus]	0	50.509	27	13	19	13	1	541	59.6	5.91	38.03	13	0	106.7	93.6	12.23	7.6	483	617	572.6	502.1	563.9	490.5
TRUE	High	Master Protein	78369428	major vault protein [Bos taurus]	0	50.495	23	13	13	13	1	890	98.9	5.6	28.84	13	0	98.3	81.1	21.7	11.58	385.2	465.1	298.8	317.5	352.4	279.2
TRUE	High	Master Protein	28461281	NADH dehydrogenase [ubiquinone] 1 alpha subcomplex subunit 5 [Bos taurus]	0	50.479	53	5	14	5	1	116	13.3	8.1	39.03	5	0	110.5	114	16.63	14.61	411.1	397.7	532.7	424.1	426.3	326
TRUE	High	Master Protein	741969991	PREDICTED: protein CutA isoform X1 [Bos taurus]	0	50.463	39	5	15	5	1	177	18.9	7.97	34.84	5	0	100.6	109.1	10.13	3.76	265.6	325.5	297.2	322.3	309.4	333.6
TRUE	High	Master Protein	528944634	PREDICTED: adenylyl cyclase-associated protein 1 isoform X2 [Bos taurus]	0	50.385	30	10	16	1	1	471	51.2	7.52	32.59	10	4	91.9	85.3	19.37	11.64	308.6	236.8	214.8	178.9	221.1	220
TRUE	High	Master Protein	982978626	PREDICTED: histone H2A type 2-A [Bos taurus]	0	50.223	49	4	19	2	1	130	14.1	10.9	53.23	4	0	128.9	84.2	16.23	4.87	315.8	298.4	229.5	180.7	198.3	194.9
TRUE	High	Master Protein	129277520	dolichyl-diphosphooligosaccharide--protein glycosyltransferase subunit 1 precursor [Bos taurus]	0	50.215	23	13	14	13	1	609	68.3	6.38	43.52	13	0	112.9	86.8	12.46	7.86	758.1	801.3	627	580.9	582.7	664.7
TRUE	High	Master Protein	114051361	selenium-binding protein 1 [Bos taurus]	0	50.144	28	10	13	10	1	472	52.5	6.48	40.8	10	0	72.4	117.9	3	20.96	339.3	320.1	325.8	380.2	580.5	530.3
TRUE	High	Master Protein	75812930	40S ribosomal protein S2 [Bos taurus]	0	49.954	39	10	12	10	1	293	31.2	10.24	38.13	10	0	108	90.2	2.43	10.73	876.3	903.4	919.5	818.4	755.3	659.7
TRUE	High	Master Protein	982985415	PREDICTED: proline-rich basic protein 1 isoform X1 [Bos taurus]	0	49.566	14	11	13	11	1	1085	116	9.85	40.64	11	0	117.2	105.6	12.83	8.4	475.3	597	601.5	538	466.4	544.5
TRUE	High	Master Protein	195539553	dual specificity mitogen-activated protein kinase kinase 1 [Bos taurus]	0	49.554	33	12	16	7	1	393	43.4	6.62	35.87	12	4	104.7	98.6	13.55	11.11	550.9	581.8	707.7	622.9	548.1	500.2
TRUE	High	Master Protein	331284195	nucleolin [Bos taurus]	0	49.484	20	13	15	13	1	720	77.8	4.68	41.52	13	0	122.8	79.3	11.34	3.64	1132	1054.7	902.6	650.7	681.6	699.3
TRUE	High	Master Protein	77735651	carnitine O-palmitoyltransferase 1, muscle isoform [Bos taurus]	0	49.463	19	11	12	11	1	771	88.5	8.88	37.61	11	0	92.7	101.9	12.52	21.94	419.1	443.9	529.8	625.3	487.9	405.4
TRUE	High	Master Protein	77735429	proteasome subunit alpha type-3 [Bos taurus]	0	49.271	28	7	16	7	1	255	28.4	5.33	47.49	7	0	105.8	96.4	1.47	5.61	1175.5	1201.9	1169.1	1070.9	1030.1	1149.8
TRUE	High	Master Protein	528966695	PREDICTED: eukaryotic translation initiation factor 2 subunit 1 isoform X1 [Bos taurus]	0	49.055	35	9	13	9	1	315	36.1	5.08	36.47	9	0	96.1	98.8	5.43	2.01	490	519.8	546.3	534.3	553.2	534.4
TRUE	High	Master Protein	27807025	NADH dehydrogenase [ubiquinone] flavoprotein 2, mitochondrial precursor [Bos taurus]	0	48.882	33	7	22	7	1	249	27.3	8.06	53.29	7	0	116.5	98.6	27.07	11.46	689.8	639	1030.5	583.6	663.7	528.9
TRUE	High	Master Protein	528952300	PREDICTED: inorganic pyrophosphatase 2, mitochondrial isoform X1 [Bos taurus]	0	48.798	43	13	15	13	1	342	38.7	6.68	41.79	13	0	109.8	102.6	10.87	9.57	666.4	747.5	828.8	687.6	814.2	698.4
TRUE	High	Master Protein	27806783	thioredoxin [Bos taurus]	0	48.784	43	5	16	5	1	105	11.8	5.03	49.08	5	0	112.3	99.3	9.48	3.57	1507	1401.4	1688.7	1376.6	1332.4	1281.7
TRUE	High	Master Protein	126165264	serpin A3-8 precursor [Bos taurus]	0	48.519	29	9	17	5	1	418	46.9	6.13	43.13	9	0	94	108.4	7.91	19.73	227.1	194.1	208	174	239.9	258
TRUE	High	Master Protein	78369406	mannose-6-phosphate isomerase [Bos taurus]	0	48.328	22	6	9	6	1	423	46.3	6.02	29.47	6	0	92.2	103.4	2.56	11.23	106.1	104.1	100.8	116.8	123.6	99
TRUE	High	Master Protein	982992360	PREDICTED: LOW QUALITY PROTEIN: ATP-dependent (S)-NAD(P)H-hydrate dehydratase isoform X3 [Bos taurus]	0	48.254	38	9	12	9	1	345	36.1	8.03	34.28	9	0	92.6	120.2	13.92	10.7	294.2	346.4	389.7	505.8	449.9	408.9
TRUE	High	Master Protein	741979996	PREDICTED: NADH dehydrogenase [ubiquinone] flavoprotein 1, mitochondrial isoform X1 [Bos taurus]	0	48.131	17	8	12	8	1	521	56.2	8.63	36.41	8	0	93.7	115.9	26.39	14.75	1179.3	1248.3	1865.2	1544.6	1616.2	1213
TRUE	High	Master Protein	61888874	transgelin-2 [Bos taurus]	0	48.105	56	9	16	9	1	199	22.4	8.24	41.81	9	0	106.6	80.8	8.73	6.63	666.3	653	565.4	452.6	494.9	516.1
TRUE	High	Master Protein	157074106	lamin-B1 [Bos taurus]	0	48.082	27	13	14	11	1	586	66.4	5.14	33.52	13	0	106.4	79.7	6.19	7.64	394.8	364.1	350	272.6	240.7	278.1
TRUE	High	Master Protein	78369370	bisphosphoglycerate mutase [Bos taurus]	0	48.074	25	6	12	6	1	259	30	6.44	44.99	6	0	115.5	86.6	20.15	13.92	1151.8	1459.8	983.6	863.8	726	961.6
TRUE	High	Master Protein	114052937	3-hydroxyisobutyrate dehydrogenase, mitochondrial precursor [Bos taurus]	0	48.032	30	7	11	7	1	336	35.4	8.13	30.08	7	0	106.9	100.9	14.84	8.34	199.6	249.3	268.4	235.3	260.9	221.6
TRUE	High	Master Protein	528969013	PREDICTED: ras-related protein Rab-1A isoform X1 [Bos taurus]	0	48.03	49	10	15	3	1	205	22.7	6.21	48.39	10	5	109.8	90.6	1.56	2.71	1415.4	1410.3	1375.2	1163.2	1176.2	1116.8
TRUE	High	Master Protein	78369290	calsequestrin-2 [Bos taurus]	0	48.006	32	9	23	9	1	431	49.9	4.42	53.88	9	0	123	108.6	28.31	28.1	606.1	640.2	987	565.2	708.4	396
TRUE	High	Master Protein	741914285	PREDICTED: eukaryotic translation initiation factor 4 gamma 1 isoform X3 [Bos taurus]	0	47.874	8	12	13	12	1	1607	176.4	5.34	34.47	12	0	94.3	99.7	6.07	9.66	357.1	378.3	403.1	432.6	356.4	400.3
TRUE	High	Master Protein	741922977	PREDICTED: calcium-binding mitochondrial carrier protein Aralar2 isoform X1 [Bos taurus]	0	47.72	15	8	12	4	1	642	70.5	8.53	42.41	8	0	74.9	121.4	13.4	25.69	35.4	40.6	46.4	87.6	65.8	52.7
TRUE	High	Master Protein	528944630	PREDICTED: adenylyl cyclase-associated protein 1 isoform X1 [Bos taurus]	0	47.677	30	10	16	1	1	472	51.2	7.52	29.66	10	0
TRUE	High	Master Protein	78042472	tubulin polymerization-promoting protein family member 3 [Bos taurus]	0	47.675	40	9	12	9	1	176	18.9	9.11	38.82	9	0	105.8	91.1	11.63	10.39	1313.8	1202.9	1511.2	1312.1	1131.3	1079.9
TRUE	High	Master Protein	300794325	ATP-dependent RNA helicase DDX3X [Bos taurus]	0	47.644	17	10	11	10	1	661	73.1	7.18	34.16	10	0	90.6	95.1	9.48	7.26	384.8	453.4	388	439.7	407.3	380.4
TRUE	High	Master Protein	94966839	60S ribosomal protein L7a [Bos taurus]	0	47.633	29	10	13	10	1	266	30	10.61	39.38	10	0	110.4	87.8	6.73	3.59	577.3	646.9	576.4	459.2	436.7	468.4
TRUE	High	Master Protein	528966533	PREDICTED: COP9 signalosome complex subunit 2 isoform X1 [Bos taurus]	0	47.431	29	10	13	10	1	443	51.6	5.53	37.42	10	0	97	101.2	9.09	3.43	574.7	615.1	687	641.9	652.5	610.7
TRUE	High	Master Protein	528940178	PREDICTED: aspartyl aminopeptidase isoform X1 [Bos taurus]	0	47.339	25	9	18	9	1	475	52.2	6.92	29.78	9	0	98.2	109.1	0.52	4.78	485.5	487.1	490.5	575.2	541	523.9
TRUE	High	Master Protein	114052881	glycogenin-1 [Bos taurus]	0	47.326	32	7	14	7	1	333	37.5	5.39	38.36	7	0	105.6	101.1	5.38	2.42	506.1	550.6	499.2	472.3	484.5	495.8
TRUE	High	Master Protein	982937471	PREDICTED: prostaglandin reductase 2 isoform X1 [Bos taurus]	0	47.222	42	9	12	9	1	351	38.4	5.53	30.32	9	0	107.9	110.4	15.33	8.02	528.3	704	693	726.2	709	623.4
TRUE	High	Master Protein	114053087	glutathione S-transferase Mu 3 [Bos taurus]	0	47.031	42	9	21	8	1	225	26.8	7.24	43.21	9	0	86.5	134.5	8.07	28.7	486.4	413.7	454.8	406	708.9	707.1
TRUE	High	Master Protein	329663916	transforming growth factor-beta-induced protein ig-h3 precursor [Bos taurus]	0	46.883	23	10	14	10	1	683	74.4	7.25	32.29	10	0	94.7	71.7	17.42	11.71	232.2	229	167.4	150.7	190.7	173.4
TRUE	High	Master Protein	94966990	ras suppressor protein 1 [Bos taurus]	0	46.845	44	8	15	8	1	277	31.5	8.63	35.49	8	0	134.4	93.1	10.22	9.7	805.8	858.7	700.4	557.9	510.9	619.7
TRUE	High	Master Protein	528950631	PREDICTED: Y-box-binding protein 3 isoform X2 [Bos taurus]	0	46.768	34	7	12	6	1	406	42.6	10.13	33.44	7	1	133.7	88.8	10.19	8.08	469.5	534.7	438.8	312	299	348.8
TRUE	High	Master Protein	528946864	PREDICTED: heterogeneous nuclear ribonucleoproteins A2/B1 isoform X1 [Bos taurus]	0	46.651	38	11	14	10	1	353	37.4	8.95	43.2	11	1	110.7	83.3	4.73	4.54	1617.7	1546.7	1471.5	1094.5	1163.7	1197.1
TRUE	High	Master Protein	741925720	PREDICTED: poly(rC)-binding protein 2 isoform X16 [Bos taurus]	0	46.543	25	7	16	3	1	366	38.6	6.79	47.45	7	4	101.1	90.8	8.09	7.31	441	512.1	505.9	512.6	454.1	451.4
TRUE	High	Master Protein	114051185	programmed cell death protein 5 [Bos taurus]	0	46.541	54	6	9	6	1	125	14.2	6.58	28.73	6	0	138.7	87.9	1.35	12.06	688.6	698	707.5	442.4	425.6	530.2
TRUE	High	Master Protein	528965951	PREDICTED: glycogen phosphorylase, liver form isoform X1 [Bos taurus]	0	46.537	6	6	44	2	1	859	98.1	7.25	99.53	6	0	85.1	87.2	8.72	7.13	68.6	72.7	61.1	70.4	77.2	67.2
TRUE	High	Master Protein	528949611	PREDICTED: dynactin subunit 2 isoform X1 [Bos taurus]	0	46.485	26	9	12	9	1	408	44.9	5.12	35.8	9	0	109.2	93.2	8.64	3.24	477.4	463.2	404.3	413.7	388.6	395.5
TRUE	High	Master Protein	77404290	40S ribosomal protein S3 [Bos taurus]	0	46.386	49	12	17	12	1	243	26.7	9.66	46.76	12	0	107.8	89.5	3.92	9.98	1290	1304.6	1386.6	1166.2	1083.1	954.7
TRUE	High	Master Protein	67010009	cysteine and glycine-rich protein 3 [Bos taurus]	0	46.254	36	5	12	5	1	194	20.9	8.54	44.54	5	0	77.4	156.7	43.91	22.27	1020.1	978	2015.9	2066.4	2950.4	2025
TRUE	High	Master Protein	77735487	proteasome subunit beta type-4 precursor [Bos taurus]	0	46.224	32	6	15	6	1	264	29	5.67	32.95	6	0	111.4	102	0.84	4.86	616.6	626.8	620.2	536.7	567.8	591.6
TRUE	High	Master Protein	28603786	NADH dehydrogenase [ubiquinone] 1 alpha subcomplex subunit 7 [Bos taurus]	0	46.08	53	8	15	8	1	113	12.7	10.05	45.22	8	0	111.9	104.3	11.66	7.99	1213.6	1132.7	1416.6	1130.9	1213.8	1034.1
TRUE	High	Master Protein	982969575	PREDICTED: ankyrin-1 isoform X5 [Bos taurus]	0	46.044	64	6	9	4	1	155	17.4	6.2	29.98	6	0	103.7	108	13.23	9.85	198	237.2	184.6	231.2	206.3	190.3
TRUE	High	Master Protein	148356246	heat shock protein beta-2 [Bos taurus]	0	45.879	48	5	13	5	1	182	20.1	5.17	29.55	5	0	105.7	95.4	14.58	4.79	249.1	333.5	287	266.8	259	242.7
TRUE	High	Master Protein	528946724	PREDICTED: cytosolic 5'-nucleotidase 3A isoform X1 [Bos taurus]	0	45.634	32	9	13	9	1	331	37.4	6.14	33.33	9	0	113.2	102.8	5.77	7.54	487.1	544.3	531.6	483.1	532.5	459.9
TRUE	High	Master Protein	741917073	PREDICTED: serum deprivation-response protein [Bos taurus]	0	45.489	36	10	14	10	1	408	45.2	5.15	33.39	10	0	124.6	92	8.94	9.89	592.5	689.3	592.7	437.6	419.6	504.8
TRUE	High	Master Protein	114052468	hydroxyacyl-coenzyme A dehydrogenase, mitochondrial [Bos taurus]	0	45.366	31	8	22	8	1	314	34.4	9.16	38.57	8	0	118.4	92.6	24.01	19.84	1119.5	1072.8	1623.7	1143.1	875.7	786.6
TRUE	High	Master Protein	115497628	reticulocalbin-2 precursor [Bos taurus]	0	45.237	43	9	11	9	1	317	36.9	4.4	27.24	9	0	116.5	92.8	7.67	15.84	247.6	276	238.7	197.2	168.3	231.3
TRUE	High	Master Protein	27806751	alpha-2-HS-glycoprotein precursor [Bos taurus]	0	45.218	25	7	15	7	1	359	38.4	5.5	46.55	7	0	110.9	102	35.87	33.22	2880.6	1860.1	1443.3	924.5	1711.6	1840.1
TRUE	High	Master Protein	77736001	complement component 1 Q subcomponent-binding protein, mitochondrial precursor [Bos taurus]	0	45.151	32	6	11	6	1	278	30.6	4.86	36.14	6	0	124.1	96.5	16.03	2.52	575.8	766.2	777.1	595.8	614.2	584.4
TRUE	High	Master Protein	528936694	PREDICTED: kininogen-2 isoform X1 [Bos taurus]	0	45.149	21	10	16	3	1	436	48.4	6.3	46.93	10	0	107.1	97.3	20.73	13.53	709.3	651.3	467.4	466.6	591.4	600.3
TRUE	High	Master Protein	528923210	PREDICTED: programmed cell death 6-interacting protein isoform X1 [Bos taurus]	0	45.101	16	13	13	13	1	880	97.6	6.52	37.2	13	0	99.1	88.8	9.62	6.68	414.2	351.2	419.4	382.8	336.2	371.3
TRUE	High	Master Protein	331028727	leukocyte elastase inhibitor [Bos taurus]	0	44.875	24	8	12	7	1	377	42.2	5.96	33.5	8	1	99.5	99.9	6.23	6.27	393.8	385.3	349.6	352.6	398.3	387.1
TRUE	High	Master Protein	27806419	serine--tRNA ligase, cytoplasmic [Bos taurus]	0	44.854	23	10	12	10	1	514	58.6	6.19	34.46	10	0	106.1	84.5	7.87	9.32	356.3	373.7	319.8	283.7	245.9	294.7
TRUE	High	Master Protein	982964680	PREDICTED: serpin B6 isoform X1 [Bos taurus]	0	44.74	25	8	15	1	1	378	42.6	5.62	33.18	8	0
TRUE	High	Master Protein	528971040	PREDICTED: plastin-2 isoform X1 [Bos taurus]	0	44.289	19	10	13	8	1	627	70.1	5.29	35.63	10	2	91.3	74.8	15.03	5.95	442.5	405.2	327.1	301.4	332.1	336.9
TRUE	High	Master Protein	528945978	PREDICTED: basic leucine zipper and W2 domain-containing protein 2 isoform X1 [Bos taurus]	0	44.279	34	14	15	13	1	419	48.1	6.68	39.82	14	0	106.8	100.4	11.7	3.97	929.4	1166.2	1005	944.9	901.9	976.3
TRUE	High	Master Protein	528971009	PREDICTED: S-formylglutathione hydrolase isoform X1 [Bos taurus]	0	44.264	38	8	15	8	1	292	32.7	7.65	39.5	8	0	88.2	118	8.55	11.46	293.6	294.9	340	424.3	394.4	337.4
TRUE	High	Master Protein	529013109	PREDICTED: cathepsin D isoform X1 [Bos taurus]	0	44.141	16	6	12	6	1	464	49.7	8.53	33.52	6	0	102.3	101.3	12.34	8.45	802.7	683.4	632.9	618.9	677.1	733.2
TRUE	High	Master Protein	118151330	14-3-3 protein theta [Bos taurus]	0	43.826	31	7	20	2	1	245	27.7	4.78	56.13	7	0
TRUE	High	Master Protein	115496127	basigin precursor [Bos taurus]	0	43.805	31	9	16	9	1	271	29.8	5.94	42.56	9	0	129.7	95.8	6.38	7.19	1144	1298	1204.8	956	827.8	890.3
TRUE	High	Master Protein	77735597	peptidyl-prolyl cis-trans isomerase FKBP4 [Bos taurus]	0	43.805	28	12	15	12	1	459	51.5	5.39	32.87	12	0	107.4	93.7	10.06	8.47	708.5	751.3	859.4	687.7	581.6	655.1
TRUE	High	Master Protein	27805977	keratin, type I cytoskeletal 10 [Bos taurus]	0	43.754	14	10	17	6	1	526	54.8	5.11	47.45	10	3	92.7	98.6	44.74	4.17	740.7	1782.3	1057.4	1174.6	1125.1	1080.7
TRUE	High	Master Protein	27807517	serpin B6 [Bos taurus]	0	43.736	25	8	15	1	1	378	42.5	5.6	33.18	8	7	87.7	128.5	9.88	11.03	426.2	478.7	519.8	701.4	740.5	595.7
TRUE	High	Master Protein	62751962	serine-threonine kinase receptor-associated protein [Bos taurus]	0	43.63	29	7	9	7	1	350	38.5	5.12	26.96	7	0	100.9	97.6	4.86	1.58	356.6	392.6	380.2	367.5	372.9	361.3
TRUE	High	Master Protein	114051379	leucine-rich alpha-2-glycoprotein precursor [Bos taurus]	0	43.539	25	7	16	7	1	346	38.3	6.99	32.41	7	0	94.3	103.6	9.26	14.35	683.6	593.5	577.4	519	652	687.7
TRUE	High	Master Protein	84000361	T-complex protein 1 subunit delta [Bos taurus]	0	43.475	23	9	14	9	1	542	58.2	7.33	27.27	9	0	94.1	97.2	10.73	7.32	310.2	264.9	254.4	242.7	273.4	278.6
TRUE	High	Master Protein	528957259	PREDICTED: calcium/calmodulin-dependent protein kinase type II subunit alpha isoform X1 [Bos taurus]	0	43.265	23	8	14	1	1	489	55.3	7.44	32.7	8	0
TRUE	High	Master Protein	155372291	ras-related protein Rab-10 [Bos taurus]	0	43.157	38	6	13	4	1	200	22.5	8.38	35.53	6	0	103	101.4	12.96	2.24	31.3	40.6	35.9	35.1	36.6	35.3
TRUE	High	Master Protein	982959658	PREDICTED: carboxymethylenebutenolidase homolog isoform X1 [Bos taurus]	0	43.042	38	7	12	7	1	245	28	7.08	30.96	7	0	92.1	121	19.92	16.83	635.7	537.7	796.7	835.1	1077.9	797.9
TRUE	High	Master Protein	27806907	clusterin preproprotein [Bos taurus]	0	43	22	8	13	8	1	439	51.1	6.04	27.54	8	0	92.5	114.9	34.82	18.3	302.6	259	144.1	253.3	321.8	367.6
TRUE	High	Master Protein	528995159	PREDICTED: dehydrogenase/reductase SDR family member 7C isoform X1 [Bos taurus]	0	42.945	29	8	14	8	1	312	34.5	8.47	39.82	8	0	103	94.5	12.35	6.47	819.6	1039.2	1003.2	919.9	985.9	866.5
TRUE	High	Master Protein	741924132	PREDICTED: calcium/calmodulin-dependent protein kinase type II subunit beta isoform X1 [Bos taurus]	0	42.82	23	11	13	7	1	645	70.8	7.42	32.77	11	2	84.7	98.7	14.52	19.73	388.4	508.5	502.7	586.2	725.9	490.2
TRUE	High	Master Protein	741920582	PREDICTED: glutathione S-transferase mu 1 isoform X1 [Bos taurus]	0	42.794	30	8	20	3	1	243	28.1	7.88	54.89	8	0	60.1	163.1	16.8	12.21	95.8	124	134.1	359.6	336.4	282
TRUE	High	Master Protein	156120501	hsc70-interacting protein [Bos taurus]	0	42.569	21	8	15	8	1	369	41.4	5.31	41.63	8	0	121.8	95.6	3.4	18.66	1509.7	1608.5	1594.3	1597.2	1119.4	1251.4
TRUE	High	Master Protein	62460482	delta-aminolevulinic acid dehydratase [Bos taurus]	0	42.467	32	7	11	7	1	329	36.1	6.98	28.35	7	0	101	126	12.32	12.73	181	227.3	224.6	280.2	283.6	224
TRUE	High	Master Protein	77404434	hypoxanthine-guanine phosphoribosyltransferase [Bos taurus]	0	42.464	38	7	10	7	1	218	24.5	7.81	26.56	7	0	93.8	102.2	16.15	11.96	405.3	366.5	292.5	347.2	441.8	399.6
TRUE	High	Master Protein	32880227	reticulon-2 isoform C [Bos taurus]	0	42.407	34	6	15	6	1	205	22.2	9.44	48.65	6	0	114	100.5	5.62	3.36	1154.8	1159.9	1273.8	1022.6	1016.1	1079.5
TRUE	High	Master Protein	62460568	elongation factor 1-beta [Bos taurus]	0	42.399	28	5	10	5	1	225	24.8	4.67	29.33	5	0	111	90.3	9.29	7.78	672	744.2	618.7	546.3	530.5	613
TRUE	High	Master Protein	114053135	proteasome subunit alpha type-6 [Bos taurus]	0	42.328	31	8	11	8	1	246	27.4	6.76	37.39	8	0	99.6	101.8	5.61	3.9	683.5	611.8	639.3	653	620.4	670.2
TRUE	High	Master Protein	77736015	[Protein ADP-ribosylarginine] hydrolase-like protein 1 [Bos taurus]	0	42.272	21	7	9	7	1	354	39.9	5.9	31.16	7	0	94.4	101.2	13.48	4.19	253.3	283.1	330.6	313.5	288.3	303.4
TRUE	High	Master Protein	346421399	unconventional myosin-Ic [Bos taurus]	0	42.15	12	11	12	11	1	1063	121.9	9.25	31.72	11	0	92.3	96	6.64	1.54	408.8	459.7	459.6	479	478.2	466
TRUE	High	Master Protein	329664122	ras-related protein Rab-5B [Bos taurus]	0	42.135	45	8	10	5	1	215	23.7	8.13	26.44	8	4	110.1	94.1	6.17	6.29	479.9	501.3	443.4	410.1	395.5	446.5
TRUE	High	Master Protein	741921905	PREDICTED: polyadenylate-binding protein 4 isoform X1 [Bos taurus]	0	42.102	13	9	11	8	1	661	72.4	9.35	34	9	1	102.3	100.3	1.68	6.44	686.1	694.4	709.2	720.7	680.8	633.4
TRUE	High	Master Protein	528973903	PREDICTED: dolichyl-diphosphooligosaccharide--protein glycosyltransferase subunit 2 isoform X1 [Bos taurus]	0	42.048	26	8	12	8	1	647	71	6.05	24.79	8	0
TRUE	High	Master Protein	41386685	thrombospondin-1 precursor [Bos taurus]	0	42.024	10	12	12	12	1	1170	129.5	4.97	35.11	12	0	83	98.4	19.92	39.85	424.9	299.4	313.1	359.9	693	371.1
TRUE	High	Master Protein	115497034	ubiquitin carboxyl-terminal hydrolase 14 [Bos taurus]	0	42.018	26	13	14	13	1	494	56	5.25	34.55	13	0	94.5	116	3.9	3.62	684	707.7	739.2	923.7	866.9	869.3
TRUE	High	Master Protein	529009037	PREDICTED: nebulin-related-anchoring protein isoform X1 [Bos taurus]	0	41.952	6	11	13	7	1	1731	196.9	9.23	31.8	11	0	95.5	75.4	9.69	7.05	147.9	166.2	137.4	126.4	109.9	116.8
TRUE	High	Master Protein	84000197	peptidyl-prolyl cis-trans isomerase FKBP3 [Bos taurus]	0	41.795	34	7	12	7	1	224	25.2	9.28	35.64	7	0	117	110.1	14.35	4.86	974.3	1301	1138.9	1071.1	997.3	1096
TRUE	High	Master Protein	329663460	calcium uniporter protein, mitochondrial precursor [Bos taurus]	0	41.776	28	10	11	10	1	351	39.9	8.65	32.53	10	0	95.3	112.6	11.31	23.9	507.5	494.3	605.2	599.9	687.4	420.5
TRUE	High	Master Protein	27806623	fibromodulin precursor [Bos taurus]	0	41.716	20	5	11	5	1	375	42.9	5.9	38.55	5	0	135.1	74.8	40.07	42.88	381.4	287.9	160.6	139.7	295.8	159.3
TRUE	High	Master Protein	62177164	translationally-controlled tumor protein [Bos taurus]	0	41.709	37	5	17	5	1	172	19.6	4.93	38.78	5	0	110	95.3	14.44	4.77	833.2	916.1	1101.1	807.2	793.3	737
TRUE	High	Master Protein	270483788	serine/threonine-protein kinase OSR1 [Bos taurus]	0	41.563	23	8	10	8	1	527	57.9	6.29	23.87	8	0	106.7	99.3	6.55	5.25	100.8	115	108.1	99.2	109.2	100.6
TRUE	High	Master Protein	982991065	PREDICTED: LOW QUALITY PROTEIN: apolipoprotein B-100 isoform X3 [Bos taurus]	0	41.309	3	13	13	13	1	4567	515.2	6.68	30.83	13	0	87.3	115.1	15.21	27.03	312.6	266.6	230.7	256.3	351.6	446.2
TRUE	High	Master Protein	528904752	PREDICTED: cytoskeleton-associated protein 4 [Bos taurus]	0	41.292	20	10	11	10	1	589	64.5	6.04	29.55	10	0	119.9	62.7	25.89	3.39	389	374.7	233.3	195.9	195.3	207.3
TRUE	High	Master Protein	528966170	PREDICTED: tropomyosin alpha-1 chain [Bos taurus]	0	41.211	58	7	53	3	1	92	10.4	5.68	129.77	7	0	134.1	83.3	9.61	12.95	347.6	370.5	305.9	253.8	197.4	215.8
TRUE	High	Master Protein	77735663	proline synthase co-transcribed bacterial homolog protein [Bos taurus]	0	41.101	30	7	9	7	1	273	29.9	7.23	30.92	7	0	108.1	105.8	10.53	2.62	330.4	394.9	402.4	386.5	372.1	391.5
TRUE	High	Master Protein	27806257	collagen alpha-2(I) chain precursor [Bos taurus]	0	41.089	8	9	14	9	1	1364	129	9.14	39.56	9	0	148.6	53.1	26.85	17.36	1163.6	1873	1260.8	415.2	574.1	450.9
TRUE	High	Master Protein	28461189	galectin-1 [Bos taurus]	0	41.019	37	5	24	5	1	135	14.7	5.5	62.2	5	0	113.4	92.1	10.15	11.95	1817.1	2198.2	2155.6	1992.8	1751.6	1570.9
TRUE	High	Master Protein	114053273	junctional sarcoplasmic reticulum protein 1 [Bos taurus]	0	40.809	31	8	13	8	1	337	36.9	9.14	37.14	8	0	117.3	97.7	11.14	12.12	995	1010.4	821.4	829.2	668.1	833.1
TRUE	High	Master Protein	28461243	histidine triad nucleotide-binding protein 1 [Bos taurus]	0	40.788	49	3	9	3	1	126	13.8	6.52	23.07	3	0	107.5	103.7	28.26	47.85	399.4	449.7	250.5	385	262.7	673
TRUE	High	Master Protein	82697365	40S ribosomal protein S19 [Bos taurus]	0	40.787	39	7	10	7	1	145	16.1	10.32	31.97	7	0	132.7	80.4	10.22	7.92	974	1016.1	832.6	584.5	590.5	671.7
TRUE	High	Master Protein	62751498	kelch-like protein 40 [Bos taurus]	0	40.785	16	9	12	9	1	664	73.6	5.17	32.44	9	0	96.8	101	10.07	5.32	699.5	786.3	856.4	851.2	820.7	765.9
TRUE	High	Master Protein	77735833	ribosome maturation protein SBDS [Bos taurus]	0	40.773	38	10	13	9	1	250	28.7	8.75	39	10	0	99.3	97.7	10.71	5.1	513.6	635	599.3	617.7	589.6	557.7
TRUE	High	Master Protein	528951453	PREDICTED: bcl-2-like protein 13 isoform X1 [Bos taurus]	0	40.749	25	7	11	7	1	438	46.5	4.56	32.97	7	0	110.2	109.6	5.79	7.96	203.2	219.4	196.2	217.1	185	202.1
TRUE	High	Master Protein	154152101	leucine-rich repeat-containing protein 20 [Bos taurus]	0	40.744	60	8	17	8	1	184	20.7	6.68	38.46	8	0	105	105.1	7.46	14.6	615.9	533.2	558.1	702	542.8	558.2
TRUE	High	Master Protein	528978409	PREDICTED: prothrombin isoform X1 [Bos taurus]	0	40.726	16	10	14	10	1	631	71	6.43	44.29	10	0	82.1	132.3	30.76	13.45	1554.8	942.4	944.8	1218.4	1578.2	1522.8
TRUE	High	Master Protein	297474460	PREDICTED: keratin, type II cytoskeletal 1 [Bos taurus]	0	40.722	9	6	16	4	1	606	63.1	8.28	39.71	6	1	86.2	108.9	32.39	10.39	430	801.8	538.7	680.5	684.3	566.6
TRUE	High	Master Protein	78369264	28S ribosomal protein S36, mitochondrial [Bos taurus]	0	40.619	58	5	10	5	1	103	11.5	10.08	32.93	5	0	114.6	95.2	6.73	1.53	626.6	716.9	680.3	560.4	565.6	577.4
TRUE	High	Master Protein	78369408	40S ribosomal protein S4 [Bos taurus]	0	40.536	40	10	12	10	1	263	29.6	10.15	35.81	10	0	99.3	81.3	2.45	4.43	683.7	718	702.1	574.8	618.7	572.4
TRUE	High	Master Protein	28603752	ATP synthase subunit e, mitochondrial [Bos taurus]	0	40.525	72	5	15	5	1	71	8.3	9.52	42.17	5	0	129.3	100.9	14.55	3.73	1625.1	2000	2176	1627	1560.8	1510.4
TRUE	High	Master Protein	297464341	PREDICTED: 28 kDa heat- and acid-stable phosphoprotein [Bos taurus]	0	40.521	34	7	8	7	1	182	20.7	8.18	28.97	7	0	131	97.5	12.79	12.23	677.4	759.1	586.7	504.2	453.4	577.9
TRUE	High	Master Protein	982962037	PREDICTED: laminin subunit beta-2 isoform X1 [Bos taurus]	0	40.521	8	9	11	9	1	1802	195.9	6.67	22	9	0	114.8	93.1	9.06	5.85	359.3	402.8	430.8	326.5	350.3	312.2
TRUE	High	Master Protein	741936280	PREDICTED: serine/threonine-protein phosphatase 2A 55 kDa regulatory subunit B alpha isoform isoform X1 [Bos taurus]	0	40.447	18	5	11	5	1	484	56.1	6.67	26.54	5	0	78.1	110.8	10.24	7.11	170	191.2	208.8	271.4	281.9	245.2
TRUE	High	Master Protein	219522066	6-phosphogluconate dehydrogenase, decarboxylating [Bos taurus]	0	40.445	21	9	12	9	1	483	53	7.09	37.56	9	0	82	95.5	4.74	6.88	387	362.6	353.2	441.1	422.3	384.9
TRUE	High	Master Protein	94966875	ubiquitin carboxyl-terminal hydrolase isozyme L3 [Bos taurus]	0	40.416	44	8	11	8	1	230	26.2	4.92	30.42	8	0	89.1	117.7	13.02	24.28	134.9	165	174.2	218.1	259.8	157.5
TRUE	High	Master Protein	982961761	PREDICTED: dystroglycan isoform X1 [Bos taurus]	0	40.365	11	8	10	8	1	1008	109.2	8.06	34.81	8	0	131.3	88.4	8.82	2.9	1263.1	1463.6	1258.4	850.5	841	888.2
TRUE	High	Master Protein	157279837	hydroxysteroid dehydrogenase-like protein 2 [Bos taurus]	0	40.351	31	10	13	10	1	418	45.1	8.25	29	10	0	91.8	117.5	38.07	24.18	558.5	587.1	1056.1	929.8	752	567.3
TRUE	High	Master Protein	528929607	PREDICTED: heat shock protein beta-7 [Bos taurus]	0	40.345	62	6	12	6	1	169	18.4	5.96	28.15	6	0	108.1	105	3.11	12.87	410.2	434.9	415.2	403.2	372.2	476.8
TRUE	High	Master Protein	528968571	PREDICTED: leucine-rich PPR motif-containing protein, mitochondrial [Bos taurus]	0	40.321	13	15	15	15	1	1391	157.6	6.38	32.56	15	0	79.9	112.7	16.03	16.26	348.9	367.1	466.3	600.7	517.6	432.6
TRUE	High	Master Protein	77736057	protein S100-B [Bos taurus]	0	40.318	40	3	9	3	1	92	10.7	4.59	27.89	3	0	90.2	110.1	7.92	26.21	47.4	53.9	55.1	95	65.8	58.8
TRUE	High	Master Protein	528954959	PREDICTED: UV excision repair protein RAD23 homolog A isoform X1 [Bos taurus]	0	40.033	33	8	10	6	1	363	39.6	4.58	29.47	8	0	108.7	108.1	4.72	5.01	342.2	376	363	389.1	354.4	360.9
TRUE	High	Master Protein	149642623	40S ribosomal protein S7 [Bos taurus]	0	40.012	50	7	11	7	1	194	22.1	10.1	31.24	7	0	129.1	88.3	7.91	7.16	684	784.5	688.2	463.8	470.7	527.4
TRUE	High	Master Protein	741940078	PREDICTED: isovaleryl-CoA dehydrogenase, mitochondrial isoform X1 [Bos taurus]	0	39.916	26	9	13	9	1	461	50.3	8.57	24.85	9	0	110.8	100.4	13.26	9.18	497.3	612	644.9	554.3	581	484.9
TRUE	High	Master Protein	77404292	cytochrome c oxidase subunit 5B, mitochondrial precursor [Bos taurus]	0	39.911	29	5	17	5	1	129	13.8	8.51	50.45	5	0	126.1	96.7	20.74	15.1	1264.2	1164.6	1701.3	969.6	920.3	1212
TRUE	High	Master Protein	164450481	kininogen-2 isoform II precursor [Bos taurus]	0	39.888	15	11	14	4	1	619	68.7	6.57	36.89	11	8	102	91	9.54	35.97	1507.8	1403.3	1245.3	961.7	1251.7	1929.6
TRUE	High	Master Protein	27806463	peptidyl-prolyl cis-trans isomerase D [Bos taurus]	0	39.717	24	10	11	10	1	370	40.6	6.55	32.06	10	0	105.9	98.2	9.57	8.92	383.6	361.9	435.3	355.4	386.8	323.5
TRUE	High	Master Protein	27805927	10 kDa heat shock protein, mitochondrial [Bos taurus]	0	39.66	67	7	14	7	1	102	10.9	8.92	41.85	7	0	142.9	76.9	21.92	6.33	2702.9	2629.8	3823.6	1596.7	1454	1418.7
TRUE	High	Master Protein	528968247	PREDICTED: reticulon-4 isoform X1 [Bos taurus]	0	39.628	7	5	9	2	1	1200	130.1	4.49	28.01	5	2	111.1	102.8	4.52	3.62	521.8	511.5	557.2	474.8	483	508.7
TRUE	High	Master Protein	114053003	26S protease regulatory subunit 10B [Bos taurus]	0	39.628	22	7	9	7	1	389	44	7.2	30.36	7	0	97.5	99.5	3.85	1.6	388.4	364.1	390.5	396.9	385.6	396.1
TRUE	High	Master Protein	77735783	capZ-interacting protein [Bos taurus]	0	39.477	25	8	13	8	1	381	40.5	5.14	32.06	8	0	120.8	101.4	12.03	16.29	270.2	332.4	273	229	198.4	274.1
TRUE	High	Master Protein	115495299	calcium/calmodulin-dependent protein kinase type II subunit alpha [Bos taurus]	0	39.451	22	8	12	1	1	478	54.1	7.08	36.2	8	2	104.2	93.5	9.24	18.08	184.4	187.5	157.8	165.5	215.2	154.7
TRUE	High	Master Protein	78042550	glutaredoxin-3 [Bos taurus]	0	39.43	22	7	10	7	1	334	37.3	5.74	29.81	7	0	107.2	95.2	4.33	4.61	574.1	588.2	540.4	541.8	509.8	495.5
TRUE	High	Master Protein	741973121	PREDICTED: haloacid dehalogenase-like hydrolase domain-containing protein 2 [Bos taurus]	0	39.337	46	9	12	9	1	259	28.6	6.65	32.66	9	0	120	97.5	9.46	12.79	922.6	769.4	894.7	835.5	647.8	727.1
TRUE	High	Master Protein	95147672	dnaJ homolog subfamily A member 2 [Bos taurus]	0	39.337	27	7	11	7	1	412	45.7	6.48	31.03	7	0	113.3	98.5	8.57	7.42	481.4	550.8	567.5	481.8	421.1	478.7
TRUE	High	Master Protein	741915984	PREDICTED: 3-hydroxyisobutyryl-CoA hydrolase, mitochondrial [Bos taurus]	0	39.156	30	9	11	9	1	386	43.3	8.05	28.74	9	0	102.4	112.4	16.45	11.09	646.2	749.2	896.1	843.8	823	684
TRUE	High	Master Protein	528994578	PREDICTED: coronin-6 isoform X1 [Bos taurus]	0	39.144	28	8	10	8	1	471	52.7	6.15	28.01	8	0	97.9	90.7	13.76	7.13	414.7	502.9	546.5	498.1	465.8	431.7
TRUE	High	Master Protein	198282109	twinfilin-2 [Bos taurus]	0	39.043	27	7	10	7	1	349	39.5	6.8	29.52	7	0	91.8	101.5	8.7	11.74	327.1	369.9	388.6	409.4	433.5	343.8
TRUE	High	Master Protein	27807349	factor XIIa inhibitor precursor [Bos taurus]	0	38.945	15	6	9	6	1	468	51.7	6.67	31.12	6	0	95.4	111.5	36.61	11.46	781.3	439.4	426.9	422	513.8	522.5
TRUE	High	Master Protein	84370111	proteasome subunit beta type-1 precursor [Bos taurus]	0	38.839	31	5	9	5	1	241	26.2	8.13	28.13	5	0	109	101.6	5.55	6.71	501.7	464.8	518.5	461.5	467.6	520.4
TRUE	High	Master Protein	529014081	PREDICTED: biglycan isoform X1 [Bos taurus]	0	38.789	23	6	13	6	1	369	41.6	7.28	38.6	6	0	103.9	89.5	12.45	19.89	216.4	213.8	171.9	174.3	248.5	184.3
TRUE	High	Master Protein	77736333	COP9 signalosome complex subunit 4 [Bos taurus]	0	38.675	27	8	11	8	1	406	46.3	5.83	22.74	8	0	102.6	100.4	9.45	3.03	177.5	188.4	213.1	190.2	179.1	184.4
TRUE	High	Master Protein	930425286	glutamate dehydrogenase 1, mitochondrial precursor [Bos taurus]	0	38.578	18	9	11	9	1	561	61.6	7.96	30.82	9	0	103.9	97.1	1.82	28.32	520.2	538	523.1	489	485.3	772.8
TRUE	High	Master Protein	982945262	PREDICTED: beta-1-syntrophin [Bos taurus]	0	38.404	28	9	11	9	1	345	38.1	7.61	30.09	9	0	102.9	94.9	22.86	9.92	279.4	440.1	342.8	316.1	317.3	265.3
TRUE	High	Master Protein	528995069	PREDICTED: myosin-10 isoform X1 [Bos taurus]	0	38.385	5	8	9	3	1	2007	232.5	5.55	26.57	8	0	94.5	85.4	11.86	5.03	19.7	24.4	20.3	17.4	18.3	19.2
TRUE	High	Master Protein	164448620	exportin-2 [Bos taurus]	0	38.321	12	8	9	8	1	971	110.3	5.77	22.7	8	0	85.4	105.2	13.75	3.52	131.3	143.9	171.3	177.3	185.3	172.9
TRUE	High	Master Protein	114052551	smoothelin-like protein 2 [Bos taurus]	0	38.216	25	6	10	6	1	458	49.8	8.35	26.82	6	0	100	105.7	20.17	11.67	71.5	98.9	70.3	82.1	64.9	75.6
TRUE	High	Master Protein	114051125	AFG3-like protein 2 [Bos taurus]	0	38.204	16	13	14	13	1	805	89.3	8.7	37.22	13	0	94.3	106.3	11.29	13.27	765.2	786.3	936.9	930.1	886	717.7
TRUE	High	Master Protein	528947449	PREDICTED: MICOS complex subunit MIC19 isoform X1 [Bos taurus]	0	38.17	35	8	12	8	1	232	26.7	8.09	37.42	8	0	128.1	104	10.99	3.42	2271.4	2565.5	2833.4	2171.2	2029.4	2083.8
TRUE	High	Master Protein	134085703	acylamino-acid-releasing enzyme [Bos taurus]	0	38.094	17	9	12	9	1	730	81	5.33	27.25	9	0	71.5	125.3	4.98	1.85	292.5	274.2	265.5	480.3	489.1	471.3
TRUE	High	Master Protein	529003645	PREDICTED: N(G),N(G)-dimethylarginine dimethylaminohydrolase 2 isoform X1 [Bos taurus]	0	38.025	27	5	7	4	1	285	29.8	6.01	26.7	5	1	77.4	126.6	8.03	0.77	287.1	253	248.4	409.6	415.9	413.8
TRUE	High	Master Protein	115497814	nucleobindin-1 precursor [Bos taurus]	0	37.74	24	9	10	9	1	474	54.9	5.21	27.83	9	0	123	76.3	12.98	11.47	300.8	297.9	236.8	172.1	184.8	214.6
TRUE	High	Master Protein	60101835	NADH dehydrogenase subunit 5 (mitochondrion) [Bos taurus]	0	37.657	11	5	9	5	1	606	68.2	9.14	23.66	5	0	77.8	132	32.23	17.62	227	229.3	384.6	388.8	409.6	289.9
TRUE	High	Master Protein	154707846	ribosomal protein S6 kinase alpha-3 [Bos taurus]	0	37.652	17	9	10	9	1	740	83.6	6.89	29.35	9	0	112.3	92.1	8.12	9.75	463.3	544.8	514.1	456.9	375.6	421.7
TRUE	High	Master Protein	528953792	PREDICTED: alpha-adducin isoform X1 [Bos taurus]	0	37.566	18	10	11	1	1	800	87.4	5.9	26.67	10	5	91.5	95.6	13.27	5.48	271.7	240.6	208	251.3	272.4	245.8
TRUE	High	Master Protein	60592767	60S acidic ribosomal protein P0 [Bos taurus]	0	37.491	26	6	10	6	1	318	34.3	5.97	26.94	6	0	105.5	97.1	4.81	3.37	369	405.4	394.9	369	363.2	345.8
TRUE	High	Master Protein	529009005	PREDICTED: xaa-Pro aminopeptidase 1 isoform X1 [Bos taurus]	0	37.428	18	8	9	8	1	666	74.6	5.78	24.94	8	0	84.5	102.3	0.08	6.98	257.4	257.3	257	320.6	280.2	311.6
TRUE	High	Master Protein	528937057	PREDICTED: fragile X mental retardation syndrome-related protein 1 isoform X1 [Bos taurus]	0	37.342	14	8	11	6	1	677	76.2	6.83	28.44	8	1	111.7	98.5	5.82	1.72	588	655.9	645.9	571.9	553.8	569.1
TRUE	High	Master Protein	167583524	adipogenesis regulatory factor [Bos taurus]	0	37.272	70	3	6	3	1	76	7.9	5.31	19.37	3	0	132.3	90.4	15.51	9.66	102	122.7	139.6	78	83.8	94.3
TRUE	High	Master Protein	983001427	PREDICTED: unconventional myosin-XVIIIa isoform X26 [Bos taurus]	0	37.148	7	12	13	12	1	2432	270.2	7.69	23.4	12	0	86.4	91.8	9.3	8.85	195.9	218.7	182.1	208.1	178.1	208.8
TRUE	High	Master Protein	982945090	PREDICTED: pyruvate dehydrogenase [acetyl-transferring]-phosphatase 1, mitochondrial isoform X2 [Bos taurus]	0	37.107	15	6	10	6	1	589	66.8	7.15	21.8	6	0	100.7	107.4	8.36	8.46	62.4	72.8	64.1	64.1	68.5	75.7
TRUE	High	Master Protein	115496734	26S proteasome non-ATPase regulatory subunit 5 [Bos taurus]	0	36.93	25	8	9	8	1	503	56	5.27	22.16	8	0	94.2	117.9	8.97	10.27	213.3	206	179.3	249.7	257.6	301.1
TRUE	High	Master Protein	529005011	PREDICTED: thioredoxin-like protein 1 isoform X1 [Bos taurus]	0	36.924	32	7	10	7	1	292	32.7	5.07	27.17	7	0	95.3	91.4	11.4	1.02	347.1	313	276	301.9	295.9	300.1
TRUE	High	Master Protein	300797794	kinesin-1 heavy chain [Bos taurus]	0	36.916	11	7	8	7	1	963	109.7	6.44	23.8	7	0	106.4	81.8	13.45	6.11	105.4	137.5	129.1	108.6	96.9	99.2
TRUE	High	Master Protein	78369456	nucleophosmin [Bos taurus]	0	36.911	39	7	9	7	1	294	32.7	4.77	28.17	7	0	116.8	85.4	22.97	1.92	407.9	362.9	255.1	265.2	267.6	257.9
TRUE	High	Master Protein	329664630	alpha-adducin [Bos taurus]	0	36.829	19	10	11	1	1	769	84	5.96	26.67	10	0	94.7	81	23.73	9.31	20.8	17.1	12.8	14.6	13.3	16
TRUE	High	Master Protein	62752829	tRNA-splicing ligase RtcB homolog [Bos taurus]	0	36.753	22	8	11	8	1	505	55.2	7.23	28.74	8	0	97.4	93.6	8.48	3.58	276.7	295.8	249.6	275.7	256.7	265.8
TRUE	High	Master Protein	77404254	40S ribosomal protein S3a [Bos taurus]	0	36.753	28	7	13	7	1	264	29.9	9.73	35.01	7	0	104.6	87.3	3.66	6.25	818.5	880.7	851.3	787.5	710.1	706
TRUE	High	Master Protein	297485585	PREDICTED: delta(3,5)-Delta(2,4)-dienoyl-CoA isomerase, mitochondrial [Bos taurus]	0	36.687	26	8	10	8	1	326	35.8	8.06	26.37	8	0	103.5	108.5	16.18	16.04	667.9	646.5	859.5	830.9	603.5	699.9
TRUE	High	Master Protein	62751777	cofilin-1 [Bos taurus]	0	36.544	33	6	10	5	1	166	18.5	8	28.5	6	0	104.4	73.4	14	14.26	492.9	400.9	381.4	259.5	282.1	340.8
TRUE	High	Master Protein	84370163	protein SET [Bos taurus]	0	36.522	25	5	8	5	1	277	32.1	4.22	24.09	5	0	137	67.3	18.97	9.3	141.4	140.7	99.3	69.2	62.8	75.7
TRUE	High	Master Protein	84370063	prefoldin subunit 3 [Bos taurus]	0	36.458	40	8	12	7	1	197	22.5	7.11	26.42	8	1	118.8	93.3	3.41	4.23	438.8	453.4	423.4	367.9	340.3	344.7
TRUE	High	Master Protein	77736275	calumenin precursor [Bos taurus]	0	36.439	40	9	10	1	1	315	37.1	4.59	27.45	9	0
TRUE	High	Master Protein	77736431	ras-related protein Rab-5C [Bos taurus]	0	36.439	27	5	8	2	1	216	23.5	8.41	24.33	5	0	128.2	60.2	16.75	24.41	39.3	36.8	28.2	14.4	17.3	23.2
TRUE	High	Master Protein	221136900	tubulin beta-1 chain [Bos taurus]	0	36.36	16	6	13	3	1	450	50	5.11	37.13	6	0	87.4	109.6	23.45	12.98	20.9	14.3	14.1	15.5	20.2	17.9
TRUE	High	Master Protein	77735367	ribonuclease UK114 [Bos taurus]	0	36.302	65	5	10	5	1	137	14.3	6.65	18.48	5	0	88.3	104	10.26	9.58	86.4	84.9	71.3	109.2	90.1	100
TRUE	High	Master Protein	28461255	NADH dehydrogenase [ubiquinone] 1 beta subcomplex subunit 10 [Bos taurus]	0	36.023	30	6	10	6	1	176	21	8.51	32.94	6	0	115.8	107	9.39	8.69	348.2	393.5	420.2	394.5	363.5	331.4
TRUE	High	Master Protein	114051225	protein HP-20 homolog precursor [Bos taurus]	0	35.951	29	4	10	4	1	191	20.6	8.59	29.37	4	0	97.3	110.7	16.64	14.11	274.4	257.6	197.5	278.3	293.2	360.5
TRUE	High	Master Protein	149642895	membrane-associated progesterone receptor component 2 [Bos taurus]	0	35.944	30	6	9	6	1	223	23.7	4.87	27.84	6	0	118.9	94.8	3.78	10.22	897.2	885.2	835.1	661.1	705.8	805.7
TRUE	High	Master Protein	215422350	26S proteasome non-ATPase regulatory subunit 4 [Bos taurus]	0	35.832	25	7	9	7	1	382	41.4	4.79	27.63	7	0	109.4	91.8	13.54	8.2	388.3	422.3	321.8	321.3	325.6	371.5
TRUE	High	Master Protein	66792850	26S proteasome non-ATPase regulatory subunit 13 [Bos taurus]	0	35.654	33	11	14	11	1	376	42.8	5.69	37.73	11	0	95.9	106.9	3.57	3.98	935.9	971.1	1005.2	1082.4	1096.2	1016.9
TRUE	High	Master Protein	156121157	lanC-like protein 2 [Bos taurus]	0	35.614	19	6	9	6	1	433	49.1	7.59	23.61	6	0	85.8	103.3	9.14	7.66	202.8	231.5	195.1	244.1	231.4	268.8
TRUE	High	Master Protein	529001474	PREDICTED: E3 ubiquitin-protein ligase RNF123 isoform X1 [Bos taurus]	0	35.576	11	9	11	9	1	1313	148.2	6.57	21.12	9	0	76.4	118.2	2.05	10.9	130.4	126.7	125.4	204	196	165.1
TRUE	High	Master Protein	114050905	plasminogen activator inhibitor 1 RNA-binding protein [Bos taurus]	0	35.515	40	7	10	7	1	176	18.4	8.13	31.5	7	0	121.9	88.3	11.01	10.83	318.8	372.4	302.8	221.6	230.8	270.7
TRUE	High	Master Protein	300797426	ras-related protein Rab-6A [Bos taurus]	0	35.435	44	7	11	6	1	208	23.5	5.54	28.05	7	0	111.7	98.4	10.9	3.27	298.4	333.5	268.2	255.1	272.3	262.9
TRUE	High	Master Protein	77797830	40S ribosomal protein S10 [Bos taurus]	0	35.43	33	6	10	6	1	165	18.9	10.15	32.25	6	0	135.9	75.3	12.78	4.31	442.6	435.6	348.8	241.3	236.3	256.5
TRUE	High	Master Protein	268607679	coagulation factor XIII A chain [Bos taurus]	0	35.289	13	9	11	9	1	732	82.6	6.06	28.98	9	0	79.6	94.9	15.81	10	385.8	317.5	283.8	378.8	387.5	320.8
TRUE	High	Master Protein	156120555	glyoxalase domain-containing protein 4 [Bos taurus]	0	35.258	22	6	10	6	1	298	33.2	5.96	26.82	6	0	93.6	103	7.64	10.84	469.2	461.8	529.6	516.5	438.1	541.8
TRUE	High	Master Protein	77736355	GTP-binding nuclear protein Ran [Bos taurus]	0	35.24	33	6	10	6	1	216	24.4	7.49	30.58	6	0	103.2	100.4	2.85	5.1	691.2	714.4	675.1	701.4	633.5	672.2
TRUE	High	Master Protein	84000233	UPF0587 protein C1orf123 homolog [Bos taurus]	0	35.081	59	6	10	6	1	160	18.1	5.02	22.71	6	0	98.3	104.1	7.24	7.4	299.6	310.9	343.9	329.4	321.6	368.5
TRUE	High	Master Protein	27806591	glutathione peroxidase 1 [Bos taurus]	0	35.043	37	6	15	6	1	205	22.6	7.18	29.83	6	0	99	84.3	24.06	12.51	846	523.7	652.6	555.8	474.8	610.8
TRUE	High	Master Protein	27807413	prefoldin subunit 5 [Bos taurus]	0	34.937	41	5	9	5	1	154	17.4	6.8	23.98	5	0	112.8	99.7	10.3	4.28	175.6	199.3	162.9	159.3	146.5	155.3
TRUE	High	Master Protein	28461265	voltage-dependent L-type calcium channel subunit beta-1 [Bos taurus]	0	34.909	18	8	10	8	1	598	65.7	6.77	31.53	8	0	102.8	90.4	1.53	3.57	789.5	767.1	771.5	686.2	678.7	641.6
TRUE	High	Master Protein	78369332	ras-related protein Rab-11B [Bos taurus]	0	34.874	35	7	9	7	1	218	24.5	5.94	27.45	7	0	129.1	95	2.67	6.08	1003.1	978.6	950.9	720	673.7	760.9
TRUE	High	Master Protein	27807203	NADH dehydrogenase [ubiquinone] 1 beta subcomplex subunit 8, mitochondrial precursor [Bos taurus]	0	34.788	36	5	14	5	1	186	21.6	6.11	31.71	5	0	109.7	106.4	13.35	2.21	651.5	616.3	789.4	632.1	644	616.2
TRUE	High	Master Protein	150247075	galactokinase [Bos taurus]	0	34.747	23	6	6	6	1	392	42.3	6.02	21.9	6	0	97.7	95.7	5.63	9.99	151.2	156.1	139.7	148	168.6	139
TRUE	High	Master Protein	157151718	NADH-cytochrome b5 reductase 3 [Bos taurus]	0	34.661	26	7	13	7	1	301	34.1	7.28	38.96	7	0	99.7	94.2	5.36	3.68	775.5	742.1	825.3	687.4	732.3	734
TRUE	High	Master Protein	529008075	PREDICTED: CDGSH iron-sulfur domain-containing protein 1 isoform X1 [Bos taurus]	0	34.638	28	3	9	3	1	131	14.8	8.59	34.96	3	0	107.2	106.7	3	8.22	740.7	697.8	723.4	719.9	812.8	697.6
TRUE	High	Master Protein	741957701	PREDICTED: lysine--tRNA ligase isoform X1 [Bos taurus]	0	34.596	21	11	12	11	1	595	67.9	6.2	32.94	11	0	91.3	101.9	4.99	6.51	295.1	313.2	283.8	350.7	329.1	307.9
TRUE	High	Master Protein	300798484	mitochondrial import inner membrane translocase subunit TIM44 [Bos taurus]	0	34.539	23	10	10	10	1	454	51.4	7.71	25.85	10	0	102.7	100.8	5.39	7.94	469.5	475.4	517.7	466.7	474	408.8
TRUE	High	Master Protein	153792175	laforin [Bos taurus]	0	34.518	31	5	9	5	1	331	36.8	6.52	21.13	5	0	106.4	92.8	19.03	10.46	199.3	215.6	282.8	222.4	185.1	188
TRUE	High	Master Protein	28461259	cytochrome c oxidase subunit NDUFA4 [Bos taurus]	0	34.509	48	5	21	5	1	82	9.3	9.58	58.28	5	0	125.9	100.1	25.57	8.51	2555	2345.6	3707.9	2062.9	2032.8	1761.4
TRUE	High	Master Protein	528976050	PREDICTED: tumor protein D52 isoform X1 [Bos taurus]	0	34.437	34	7	8	7	1	247	27	5.11	22.75	7	0	121.5	90.5	3.04	11.98	375.3	398.4	391.1	291.2	266.8	337.3
TRUE	High	Master Protein	27807055	calcineurin subunit B type 1 [Bos taurus]	0	34.431	58	8	11	8	1	170	19.3	4.81	25.04	8	0	123.8	88.9	2.23	17.6	482.6	484.8	465.4	346.6	292.8	416.4
TRUE	High	Master Protein	118151424	ubiquitin-conjugating enzyme E2 L3 [Bos taurus]	0	34.337	56	6	11	6	1	154	17.9	8.51	31.05	6	0	111.7	98.7	3.11	6.65	890.4	932.6	945.1	850.9	747.5	824.4
TRUE	High	Master Protein	221325670	NADP-dependent malic enzyme [Bos taurus]	0	34.308	23	9	11	9	1	568	63.3	6.2	22.19	9	0	87.5	120.2	5.09	8.18	342.4	310	333.4	499.4	458.1	424.1
TRUE	High	Master Protein	27806085	peroxiredoxin-4 precursor [Bos taurus]	0	34.233	22	6	15	2	1	274	30.7	6.44	43.05	6	0	91.9	99.1	17.33	9.95	70.5	73.5	52.5	64.8	76	78.4
TRUE	High	Master Protein	157427798	phospholipase A-2-activating protein [Bos taurus]	0	34.202	13	8	8	8	1	796	87.1	6.4	23.97	8	0	85.6	104.8	7.65	10.72	181.8	201.2	211.7	264.5	246.4	213.4
TRUE	High	Master Protein	70778956	40S ribosomal protein S8 [Bos taurus]	0	34.171	33	6	11	6	1	208	24.2	10.32	27.5	6	0	101.6	89.2	5.8	1.89	416.7	442.7	394.3	368.4	355.4	365.7
TRUE	High	Master Protein	62751646	60S ribosomal protein L13 [Bos taurus]	0	34.169	27	6	8	6	1	211	24.3	11.59	26.96	6	0	112.8	86.2	6.65	4.55	805.1	805.3	901.7	662.1	615.7	609.7
TRUE	High	Master Protein	115495921	reticulon-4 isoform 1 [Bos taurus]	0	34.121	22	5	10	2	1	199	22.4	9.31	29.97	5	0	119.8	99.9	5.04	4.89	324.7	348.2	358.4	313.6	290.3	286.9
TRUE	High	Master Protein	115496898	histone H1.0 [Bos taurus]	0	34.04	25	6	9	6	1	194	20.9	10.9	27.26	6	0	155	74.4	2.85	28.06	1421	1480.1	1502	617.1	710.2	1038.3
TRUE	High	Master Protein	300796171	heterogeneous nuclear ribonucleoprotein L [Bos taurus]	0	33.984	18	7	10	7	1	588	64	8.22	14.69	7	0	91.3	93.5	8.78	6.89	79	86.8	72.9	78.5	89.3	80.9
TRUE	High	Master Protein	28603800	ATP synthase subunit delta, mitochondrial precursor [Bos taurus]	0	33.975	17	3	13	3	1	168	17.6	5.25	38.84	3	0	134.2	95.3	17.09	0.91	779.3	1008.2	1098	725.5	712.9	715.7
TRUE	High	Master Protein	262118301	keratin, type I cytoskeletal 14 [Bos taurus]	0	33.877	16	9	11	6	1	477	51.8	5.16	32.17	9	0	91.6	99.1	35.4	5.56	460.2	875.1	536.2	579.8	607.9	543.9
TRUE	High	Master Protein	528955606	PREDICTED: dual specificity mitogen-activated protein kinase kinase 2 isoform X1 [Bos taurus]	0	33.831	17	8	9	3	1	463	50.4	6.54	27.93	8	0	96	100	5.08	18.54	62.9	67.9	61.8	88.1	64.1	65.6
TRUE	High	Master Protein	62751934	geranylgeranyl transferase type-2 subunit alpha [Bos taurus]	0	33.73	13	6	7	6	1	567	64.9	5.59	25.78	6	0	91.2	104.4	3.76	6.04	363.5	348	375.1	444.5	416.3	394.1
TRUE	High	Master Protein	528972737	PREDICTED: phosphotriesterase-related protein isoform X1 [Bos taurus]	0	33.63	21	6	9	6	1	349	39.1	6.52	28.6	6	0	122.1	82.8	11.41	16.42	575.1	709.9	600.2	407.1	404.8	533.5
TRUE	High	Master Protein	157427804	arginine--tRNA ligase, cytoplasmic [Bos taurus]	0	33.552	18	10	11	10	1	660	75.5	6.87	27.77	10	0	85.8	89	6.3	9.18	287.7	294	323.3	332.8	305	276.8
TRUE	High	Master Protein	528996591	PREDICTED: dual specificity protein phosphatase 3 isoform X2 [Bos taurus]	0	33.534	25	4	8	4	1	205	22.6	8.15	21.58	4	0	104.5	99.7	5.28	9.56	191.2	211.3	196	204.9	187	169.2
TRUE	High	Master Protein	139948741	ATP-binding cassette sub-family E member 1 [Bos taurus]	0	33.414	17	9	9	9	1	599	67.2	8.34	23.58	9	0	99.1	94	2.18	17.73	227.3	225.2	218	213.5	183.3	260.4
TRUE	High	Master Protein	741971343	PREDICTED: histone H1.5 [Bos taurus]	0	33.371	21	6	11	4	1	226	22.7	10.92	36.81	6	0	150.3	57.3	33.08	13.73	763.1	603.2	379.8	229.9	230	289.3
TRUE	High	Master Protein	982988064	PREDICTED: A-kinase anchor protein 12 [Bos taurus]	0	33.342	8	10	11	10	1	1675	180.1	4.39	23.2	10	0	117.4	77	14.98	14.44	238.6	227.1	178.1	137.3	180.7	149
TRUE	High	Master Protein	156121023	beta-sarcoglycan [Bos taurus]	0	33.335	22	5	7	5	1	317	34.7	8.92	23.49	5	0	115.1	91.4	3.16	2.57	358.6	352.7	374.8	279.2	284.9	293.8
TRUE	High	Master Protein	29135335	alpha-hemoglobin-stabilizing protein [Bos taurus]	0	33.331	27	3	6	3	1	92	10.7	4.93	20.86	3	0	81.7	147.6	33.33	12.12	422.1	255.2	238	461	434.6	546.1
TRUE	High	Master Protein	300794599	protein TFG [Bos taurus]	0	33.31	26	7	9	7	1	401	43.3	5.1	25.82	7	0	115.7	93.8	3.39	5.79	272.5	290.7	287	232.9	210.2	232.8
TRUE	High	Master Protein	300795945	delta-sarcoglycan [Bos taurus]	0	33.242	25	6	8	6	1	289	32.1	8.98	25.74	6	0	111.4	98	6.81	4.56	407.9	431	376	358.8	331.2	358.9
TRUE	High	Master Protein	27805959	integrin beta-1 precursor [Bos taurus]	0	33.198	14	10	12	10	1	798	88.2	5.38	26.18	10	0	122.7	89.8	5.85	5.9	647	658.6	720.4	482	497.6	443.3
TRUE	High	Master Protein	77735983	NADH-cytochrome b5 reductase 1 [Bos taurus]	0	33.165	20	5	7	5	1	305	33.8	9.25	24.92	5	0	89.1	127.7	20.55	25.29	455.8	555.2	687.8	795.6	900.2	535
TRUE	High	Master Protein	78369282	spermine synthase [Bos taurus]	0	33.111	35	9	11	9	1	365	41.2	5.11	22.98	9	0	95.1	109.2	3.29	5.93	373.1	389.8	398.1	460.2	447.5	410.1
TRUE	High	Master Protein	529007014	PREDICTED: eukaryotic translation initiation factor 3 subunit C isoform X1 [Bos taurus]	0	33.08	9	7	7	7	1	912	105.3	5.81	24.68	7	0	101.5	93.2	8.38	7.57	117.6	138.9	126.4	108.8	116.1	126.5
TRUE	High	Master Protein	78045531	aspartate--tRNA ligase, cytoplasmic [Bos taurus]	0	33.072	18	9	11	9	1	501	57	6.84	32.83	9	0	89.7	96.9	7.86	18.84	853.8	952.5	820	1102.2	922.3	753.3
TRUE	High	Master Protein	528956722	PREDICTED: core histone macro-H2A.1 isoform X1 [Bos taurus]	0	33.05	21	5	7	5	1	372	39.6	9.79	22.35	5	0	100.6	92.7	4.7	9.14	106.5	97.4	104.9	88.3	106	96.7
TRUE	High	Master Protein	28603808	cytochrome c oxidase subunit 7A1, mitochondrial precursor [Bos taurus]	0	33.023	29	2	10	2	1	80	9.1	9.99	41.28	2	0	100.5	114.9	23.24	12.87	572.8	549.7	821.3	654.7	689.2	535.5
TRUE	High	Master Protein	77735989	GTP-binding protein SAR1a [Bos taurus]	0	33.001	35	6	12	3	1	198	22.4	6.68	31.24	6	4	121.4	87.4	7.47	2.9	819.8	882.9	952	664.8	630.2	635.3
TRUE	High	Master Protein	84579841	heat shock protein 75 kDa, mitochondrial precursor [Bos taurus]	0	32.988	17	9	11	8	1	703	79.3	7.14	28.41	9	0	106	102.4	7.69	6.17	146.1	163.4	169.8	174.9	157.9	156.9
TRUE	High	Master Protein	528946714	PREDICTED: septin-7 isoform X1 [Bos taurus]	0	32.732	25	9	11	8	1	436	50.5	8.63	26.81	9	1	110.6	77.9	7.17	11.04	526.6	535.2	468	370.7	425.5	343.1
TRUE	High	Master Protein	77736612	non-specific lipid-transfer protein [Bos taurus]	0	32.376	18	10	10	10	1	543	58.5	8.31	23.41	10	0	102.3	105.5	9.71	10.16	509.9	617.9	552.1	647.2	569.4	531.1
TRUE	High	Master Protein	27806353	tryptophan--tRNA ligase, cytoplasmic [Bos taurus]	0	32.309	19	7	10	7	1	475	53.7	5.78	21.58	7	0	94.9	88.4	9.39	3.78	240.3	289.5	260.6	255.5	237.5	242.8
TRUE	High	Master Protein	115497372	14 kDa phosphohistidine phosphatase [Bos taurus]	0	32.245	54	6	13	6	1	125	13.9	5.82	27.9	6	0	115.6	116.7	8.5	7.69	1069.4	1171	1268.3	1232.3	1059.1	1182
TRUE	High	Master Protein	77736371	actin-related protein 2/3 complex subunit 2 [Bos taurus]	0	32.197	22	7	10	7	1	300	34.3	7.36	25.86	7	0	94.3	88.2	16.89	11.06	542.4	414.6	405	330.3	387.9	411.1
TRUE	High	Master Protein	27807133	ubiquilin-1 [Bos taurus]	0	32.188	15	6	8	3	1	595	63	5.25	21.29	6	3	108	100	11.21	13.11	292.9	353.4	292.5	271.2	257.3	328
TRUE	High	Master Protein	78045497	vitronectin precursor [Bos taurus]	0	32.136	11	6	9	6	1	476	53.5	6.28	27.7	6	0	85.6	127.8	18.34	3.16	563.8	440.5	398.9	687.6	657.8	647.2
TRUE	High	Master Protein	155371945	phenylalanine--tRNA ligase alpha subunit [Bos taurus]	0	32.086	17	5	6	5	1	508	57.5	8.4	19.91	5	0	102.3	90.1	4.58	5.43	119.7	116.9	127.6	105.4	112.9	101.4
TRUE	High	Master Protein	332164770	isoleucine--tRNA ligase, mitochondrial [Bos taurus]	0	32.039	10	8	9	8	1	1012	113.6	6.9	22.12	8	0	90.7	106.9	7.26	11.32	350.3	370.2	404.1	436.5	469	374
TRUE	High	Master Protein	329664360	laminin subunit alpha-4 precursor [Bos taurus]	0	31.951	6	9	9	9	1	1824	202.6	6.29	25.22	9	0	110.5	79.4	9.83	14.37	343.9	391.6	324	221.7	293.7	247.1
TRUE	High	Master Protein	27806953	cytochrome c oxidase subunit 6A2, mitochondrial precursor [Bos taurus]	0	31.872	42	3	11	3	1	97	10.8	10.93	45.4	3	0	106.7	116.4	10.68	13.2	714.9	753.4	874.7	821.6	854.4	662.1
TRUE	High	Master Protein	27806631	ferrochelatase, mitochondrial precursor [Bos taurus]	0	31.85	25	7	7	7	1	416	46.9	8.84	19.8	7	0	96.9	99.9	33.81	2.95	344.1	190.8	208.7	214.4	225.9	215.2
TRUE	High	Master Protein	119331192	histone H2A.x [Bos taurus]	0	31.809	34	5	12	3	1	143	15.1	10.74	35.73	5	3	139.4	64.5	15.39	8.25	2402.6	1837.9	1882.2	828.4	871	971.4
TRUE	High	Master Protein	528952427	PREDICTED: serine/threonine-protein phosphatase 2B catalytic subunit alpha isoform isoform X1 [Bos taurus]	0	31.78	16	8	9	5	1	511	57.6	6.3	27.12	8	2	115.4	80.9	7.24	14.92	532.3	609.9	549.1	385.1	361.2	476.5
TRUE	High	Master Protein	118150956	protein-cysteine N-palmitoyltransferase HHAT-like protein [Bos taurus]	0	31.77	16	4	8	4	1	504	56.6	6.24	27.91	4	0	89.7	105.9	31.99	14.29	24.6	46.5	32.8	38.8	39.7	30.3
TRUE	High	Master Protein	28461275	NADH dehydrogenase [ubiquinone] 1 alpha subcomplex subunit 8 [Bos taurus]	0	31.721	25	3	6	3	1	172	20.1	7.9	22.17	3	0	142.8	84	35.66	3.95	707.9	589	1139.4	399.1	432	416.4
TRUE	High	Master Protein	30794344	dihydrodiol dehydrogenase 3 [Bos taurus]	0	31.716	34	9	10	5	1	323	36.8	7.8	20.56	9	0	96.9	101.1	25.31	38.78	11.9	19.8	15.1	7.5	15.8	17.3
TRUE	High	Master Protein	27806743	protein AMBP precursor [Bos taurus]	0	31.693	13	4	7	4	1	352	39.2	7.62	22.64	4	0	84.9	117.6	14.64	20.98	503.3	405.3	385.4	380.2	563.7	561.5
TRUE	High	Master Protein	62751847	60S ribosomal protein L10a [Bos taurus]	0	31.681	22	5	8	5	1	217	24.8	9.94	26.73	5	0	109.6	94.4	5.97	4.41	451.7	479.7	425.7	405.9	389.1	371.6
TRUE	High	Master Protein	982951229	PREDICTED: crk-like protein isoform X1 [Bos taurus]	0	31.643	20	5	7	5	1	330	35.7	7.37	18.92	5	0	112.3	100.5	4.14	5.32	288	294.8	271.9	257.7	238.5	264.6
TRUE	High	Master Protein	78369460	UPF0568 protein C14orf166 homolog [Bos taurus]	0	31.642	33	7	9	7	1	245	28.2	6.65	23.08	7	0	109.7	94.8	6.46	5.29	298.1	328.1	338	283.4	275.4	304.8
TRUE	High	Master Protein	982910652	PREDICTED: protein phosphatase inhibitor 2 isoform X1 [Bos taurus]	0	31.623	30	6	8	6	1	208	23	4.81	25.4	6	0	131.5	94.5	16.02	15.9	662.6	756.4	546.8	476	380.2	523.9
TRUE	High	Master Protein	114051055	dynamin-1-like protein [Bos taurus]	0	31.606	11	5	6	5	1	749	83.3	7.08	19.59	5	0	95.4	96.2	2.5	13.6	70.2	71.4	73.7	76.1	72	58.2
TRUE	High	Master Protein	124249262	phospholysine phosphohistidine inorganic pyrophosphate phosphatase [Bos taurus]	0	31.511	30	4	8	4	1	270	29.2	5.54	24.8	4	0	99.3	90.4	23.5	15.47	14.7	18.9	11.9	13.4	11.7	15.9
TRUE	High	Master Protein	114051782	4-trimethylaminobutyraldehyde dehydrogenase [Bos taurus]	0	31.356	13	6	8	6	1	494	53.9	6.07	22.58	6	0	73.9	110.9	7.34	7.49	342.5	297.9	308.9	463.8	408.3	468.4
TRUE	High	Master Protein	114051522	protein FAM162A [Bos taurus]	0	31.316	36	7	12	7	1	156	17.7	9.77	30.91	7	0	115.2	102.8	8.57	8.67	988.9	1079.4	1174.1	979	963.3	832.9
TRUE	High	Master Protein	528938902	PREDICTED: mitogen-activated protein kinase kinase kinase MLT isoform X2 [Bos taurus]	0	31.294	17	6	7	6	1	456	51.7	5.21	20.1	6	0	95.8	112.8	12.17	4.16	184.8	234.3	224	250.5	264	272.2
TRUE	High	Master Protein	528947000	PREDICTED: peptidyl-prolyl cis-trans isomerase A isoform X1 [Bos taurus]	0	31.255	22	4	12	3	1	164	17.9	8.16	32.71	4	1	102.3	86.3	19.19	10.02	1016	816.1	695.8	619.6	757.7	688.3
TRUE	High	Master Protein	115496634	mitochondrial import receptor subunit TOM70 [Bos taurus]	0	31.196	17	8	11	8	1	609	67.5	7.33	25.91	8	0	97.2	102.6	14.6	5.1	559.4	572	721.6	657.6	601.8	603.7
TRUE	High	Master Protein	528958013	PREDICTED: cytoplasmic aconitate hydratase isoform X1 [Bos taurus]	0	31.118	14	8	9	8	1	899	99.3	7.97	20.34	8	0	76	102.6	29.29	28.23	43.4	50.5	74.8	68.2	75.3	42.1
TRUE	High	Master Protein	77736007	ADP-ribosylation factor 4 [Bos taurus]	0	31.01	29	4	8	2	1	180	20.5	6.19	21.93	4	0	96.1	81	8.41	12.23	171	150.2	146.8	111.4	142.4	126.5
TRUE	High	Master Protein	741911706	PREDICTED: Ig heavy chain Mem5-like, partial [Bos taurus]	0	30.961	13	3	10	3	1	280	29.6	7.12	33.7	3	0	48.4	172.9	40.54	24.27	251	184.2	105.1	714.5	658.1	437.4
TRUE	High	Master Protein	982949184	PREDICTED: histone H2B type 1-L-like [Bos taurus]	0	30.878	39	5	19	1	1	126	14	10.21	51.98	5	0	93.9	68.4	27.35	11.41	14.6	21.6	13.2	12.6	10.6	10.3
TRUE	High	Master Protein	982936114	PREDICTED: homer protein homolog 1 isoform X1 [Bos taurus]	0	30.859	20	7	8	7	1	374	42.9	6.04	25.64	7	0	114.3	95.6	6.5	4.8	431.4	412.7	379.1	322.7	345.1	354.5
TRUE	High	Master Protein	528944150	PREDICTED: adenylate kinase 4, mitochondrial isoform X1 [Bos taurus]	0	30.828	39	6	7	6	1	223	25.3	8.03	21.89	6	0	103.3	111.9	3.89	5.37	340.1	325.9	314.7	353	325.6	361.1
TRUE	High	Master Protein	741945139	PREDICTED: high mobility group protein B1 isoform X1 [Bos taurus]	0	30.691	23	6	9	6	1	215	24.9	5.74	29.27	6	0	120.5	86.1	7.37	2.02	1204.7	1380.7	1236.1	860.2	895.1	883.5
TRUE	High	Master Protein	359065629	PREDICTED: ubiquitin carboxyl-terminal hydrolase 15 isoform X1 [Bos taurus]	0	30.653	10	7	8	7	1	981	112.5	5.22	19.09	7	0	91.1	103.5	11.25	3.67	228.9	276.3	228.4	275.2	257.1	260
TRUE	High	Master Protein	28461283	NADH dehydrogenase [ubiquinone] flavoprotein 3, mitochondrial precursor [Bos taurus]	0	30.652	35	2	9	1	1	109	11.8	9.85	33.23	2	0	130.8	106	11.06	0.9	169	176.6	207.5	143.7	143.2	141.2
TRUE	High	Master Protein	27807059	cAMP-dependent protein kinase catalytic subunit beta [Bos taurus]	0	30.593	24	7	9	3	1	351	40.6	8.7	24.67	7	0	111	97.6	8.3	10.03	34.1	30.7	36.2	30	27.5	33.5
TRUE	High	Master Protein	147900301	biliverdin reductase A [Bos taurus]	0	30.573	31	8	9	8	1	296	33.6	6.19	25.1	8	0	91.7	102.5	5.13	5.45	316.5	350.2	328.6	368.7	334.4	367.4
TRUE	High	Master Protein	84000253	glutamate--cysteine ligase regulatory subunit [Bos taurus]	0	30.571	32	7	8	7	1	274	30.5	6.3	21.08	7	0	85.8	119.4	21.04	5.32	98.7	84.7	64.2	119.5	117.8	108.2
TRUE	High	Master Protein	28461239	NADH dehydrogenase [ubiquinone] iron-sulfur protein 6, mitochondrial precursor [Bos taurus]	0	30.544	36	4	7	4	1	124	13.4	9.07	24.02	4	0	109	111.1	25.98	13.62	211.2	210.9	322.8	232	215.2	176.8
TRUE	High	Master Protein	343183370	bifunctional glutamate/proline--tRNA ligase [Bos taurus]	0	30.514	5	6	7	6	1	1511	169.8	7.33	21.34	6	0	92.2	93.9	5.18	0.29	224	248.5	237.6	243.1	241.7	242
TRUE	High	Master Protein	157428124	ubiquitin domain-containing protein UBFD1 [Bos taurus]	0	30.494	21	5	7	5	1	306	33.1	5.77	23.17	5	0	117.8	87.3	13.34	2.78	260.9	254.2	202.6	194.7	184.3	188.4
TRUE	High	Master Protein	529010880	PREDICTED: redox-regulatory protein FAM213A isoform X1 [Bos taurus]	0	30.466	28	6	8	6	1	229	25.6	8.34	19.46	6	0	104.2	113	11.78	15.88	595.6	549.5	690.9	485	645.7	651
TRUE	High	Master Protein	56710317	keratin, type II cytoskeletal 5 [Bos taurus]	0	30.444	14	10	14	6	1	601	62.9	7.81	33.16	10	3	84.7	107.3	46.21	9.88	569.2	1340.3	730.6	965.5	926	796.2
TRUE	High	Master Protein	741940794	PREDICTED: fermitin family homolog 2 isoform X1 [Bos taurus]	0	30.419	15	8	9	8	1	706	80.7	7.03	21.9	8	0	89.3	109.8	7.88	3.17	135.3	153.5	133.4	171.6	161.1	166.4
TRUE	High	Master Protein	741893006	PREDICTED: 2-methoxy-6-polyprenyl-1,4-benzoquinol methylase, mitochondrial [Bos taurus]	0	30.396	18	5	6	5	1	330	37.6	8.05	19.55	5	0	111.9	109.1	18.53	11.74	192.2	247.7	280.2	261.7	241.4	206.8
TRUE	High	Master Protein	189491887	profilin-2 [Bos taurus]	0	30.369	46	5	6	5	1	140	15	6.99	18.67	5	0	101.6	100.3	51.48	11.36	277.3	234.9	578.1	262.7	323.8	273.6
TRUE	High	Master Protein	528954246	PREDICTED: ADP-ribosylation factor 1 isoform X1 [Bos taurus]	0	30.347	36	5	9	3	1	181	20.7	6.8	26.03	5	2	101.6	84.2	5.36	4.17	383.4	357.4	345.4	290.5	296	314.4
TRUE	High	Master Protein	27807439	basal cell adhesion molecule precursor [Bos taurus]	0	30.314	13	7	10	7	1	628	68	6.1	29.51	7	0	110.6	100.1	13.96	5.17	299.7	362.6	278.4	271.3	253.1	280.3
TRUE	High	Master Protein	529012402	PREDICTED: NADH dehydrogenase [ubiquinone] iron-sulfur protein 8, mitochondrial isoform X1 [Bos taurus]	0	30.265	20	5	9	5	1	240	27.1	8.06	30.53	5	0	107	117	21.04	17.18	633.8	680	926	743.7	780.4	558
TRUE	High	Master Protein	726965387	polypyrimidine tract-binding protein 1 isoform 1 [Bos taurus]	0	30.219	18	6	9	6	1	557	59.5	9.16	21.72	6	0	113.4	66.7	16.48	5.68	235.6	196.6	169.9	107	115.6	119.6
TRUE	High	Master Protein	300796391	collagen alpha-1(XV) chain precursor [Bos taurus]	0	30.195	7	6	8	6	1	1386	141.3	4.91	18.99	6	0	113.7	81.1	6.67	7.17	331.8	295	297.6	201.4	231.8	212.2
TRUE	High	Master Protein	741936927	PREDICTED: proteasome-associated protein ECM29 homolog isoform X1 [Bos taurus]	0	30.169	6	7	9	7	1	1840	203.3	7.27	18.19	7	0	85.9	98	16.34	8.56	51.1	60.5	71	79.5	68.9	68.7
TRUE	High	Master Protein	528976313	PREDICTED: protein LYRIC isoform X1 [Bos taurus]	0	30.169	17	9	9	9	1	613	67.1	9.19	19.43	9	0	128.8	75.7	10.79	15.76	366.6	373.6	305.3	215.5	206.8	274.1
TRUE	High	Master Protein	116003881	collagen alpha-1(III) chain precursor [Bos taurus]	0	30.088	4	5	8	4	1	1466	138.4	6.43	22.87	5	0	108.3	72.7	16.21	3.28	239.5	289	210.1	160.8	166.5	155.9
TRUE	High	Master Protein	77736293	60S ribosomal protein L14 [Bos taurus]	0	30.081	17	3	4	3	1	214	23.4	10.78	17.18	3	0	116.2	65.4	36.31	39.91	233.1	320.5	150.2	116.6	131.2	234.3
TRUE	High	Master Protein	139948177	cysteine and glycine-rich protein 1 [Bos taurus]	0	30.072	24	4	7	4	1	193	20.6	8.57	23.88	4	0	105.3	88.5	3.62	5.74	309.1	290.4	290.6	257.4	229.4	244.4
TRUE	High	Master Protein	115495485	2,4-dienoyl-CoA reductase, mitochondrial [Bos taurus]	0	30.001	31	8	8	8	1	329	35.4	9.09	21.75	8	0	95.8	111.6	29.66	26.38	101.3	163.9	188.1	191	229.1	132.6
TRUE	High	Master Protein	114053201	ATP-dependent RNA helicase DDX19B [Bos taurus]	0	29.993	19	7	10	2	1	484	54.4	8.37	26.87	7	0	90.9	105.6	12.36	8.63	72	87.5	70.3	75.9	90.3	83.7
TRUE	High	Master Protein	149642961	mitogen-activated protein kinase 12 [Bos taurus]	0	29.93	23	8	12	7	1	367	41.9	6.33	27.27	8	0	119.8	95.9	14.32	16.17	380.6	502.7	481.1	495.6	385	373
TRUE	High	Master Protein	982944729	PREDICTED: aspartyl/asparaginyl beta-hydroxylase isoform X9 [Bos taurus]	0	29.891	16	6	10	4	1	301	33.8	9.67	31.9	6	0	131.4	90.7	15	9.93	945.8	1075.6	794.4	652.6	637	761.6
TRUE	High	Master Protein	299890825	dnaJ homolog subfamily A member 4 [Bos taurus]	0	29.718	19	8	9	8	1	426	47.9	7.05	26.14	8	0	106.6	104	23.74	20.52	351.8	407.2	552.8	468.5	308.3	397.1
TRUE	High	Master Protein	78045535	26S protease regulatory subunit 6B [Bos taurus]	0	29.658	18	5	10	5	1	418	47.3	5.21	18.58	5	0	101.5	104.6	6.64	6.97	210.1	237.9	215.8	222.4	224.9	197.8
TRUE	High	Master Protein	28461257	NADH dehydrogenase [ubiquinone] 1 alpha subcomplex subunit 2 [Bos taurus]	0	29.657	40	4	11	4	1	99	11.1	9.91	31.1	4	0	109.5	109.8	17.51	8.85	993.4	1101.8	1386.9	1118.8	1104.6	950
TRUE	High	Master Protein	528942960	PREDICTED: 5'-AMP-activated protein kinase subunit beta-2 isoform X1 [Bos taurus]	0	29.646	32	5	7	5	1	272	30.3	6.46	20.04	5	0	114.2	91.3	17.01	8.46	203.9	226	160.2	156.7	163	183.8
TRUE	High	Master Protein	77735515	leukotriene A-4 hydrolase [Bos taurus]	0	29.586	12	8	8	8	1	611	69.3	6.37	24.12	8	0	84.3	116.7	11.53	7.18	407	391.2	483.4	582.6	563.2	506.5
TRUE	High	Master Protein	261245054	prostaglandin F synthase 2 [Bos taurus]	0	29.558	33	9	9	5	1	323	36.7	7.49	22.49	9	2	90.1	144.3	18.32	7.65	418.1	452.9	586.7	773.2	724.9	663.3
TRUE	High	Master Protein	27805821	NADH dehydrogenase [ubiquinone] 1 alpha subcomplex subunit 12 [Bos taurus]	0	29.458	47	6	8	6	1	145	17.1	9.67	23.22	6	0	123.1	90.4	19.68	7.74	750.8	540.3	797.6	534.8	617.9	551.5
TRUE	High	Master Protein	115497348	cytoplasmic dynein 1 intermediate chain 2 [Bos taurus]	0	29.336	16	6	6	6	1	612	68.3	5.33	20.79	6	0	84.4	115.4	11.98	10.06	151.8	161.9	190.6	237	221.4	193.8
TRUE	High	Master Protein	114052486	cell division control protein 42 homolog precursor [Bos taurus]	0	29.25	26	4	9	4	1	191	21.2	6.55	31.71	4	0	93.6	96.3	4.08	3.42	313	289	306.2	320	315	299.5
TRUE	High	Master Protein	28603768	NADH dehydrogenase [ubiquinone] iron-sulfur protein 5 [Bos taurus]	0	29.195	31	3	7	3	1	106	12.7	8.76	24.69	3	0	118.6	99.2	16.65	3.74	703	682.9	913.2	587.7	610.4	566.4
TRUE	High	Master Protein	164420719	glutathione-S-transferase omega 1 [Bos taurus]	0	29.187	25	7	8	3	1	241	27.2	7.66	27.62	7	0	92.3	138	1.52	25.58	98.7	98.9	96.3	182.4	147.7	107.8
TRUE	High	Master Protein	331028504	nestin [Bos taurus]	0	29.154	10	10	10	10	1	1798	197.2	4.36	21.54	10	0	98.4	95.3	13.52	7.57	258.3	325.1	260.2	221.3	252.1	254.1
TRUE	High	Master Protein	27806617	rab GDP dissociation inhibitor alpha [Bos taurus]	0	29.055	17	6	9	2	1	447	50.5	5.14	21.27	6	0
TRUE	High	Master Protein	114053301	receptor expression-enhancing protein 5 [Bos taurus]	0	29.041	21	4	7	4	1	189	21.4	8.12	25.94	4	0	115.4	97.2	27.29	4.58	742.6	571.6	988.4	662.5	625.1	605.6
TRUE	High	Master Protein	83035093	proteasome subunit beta type-5 [Bos taurus]	0	29.01	22	5	7	5	1	263	28.6	7.44	22.34	5	0	105.9	107.8	7.21	2.09	774.4	674.8	756.2	771.7	743.2	769.7
TRUE	High	Master Protein	529005141	PREDICTED: myosin regulatory light polypeptide 9 isoform X2 [Bos taurus]	0	28.979	43	6	9	3	1	178	20.5	4.75	26.48	6	1	111.2	84.5	5.39	4.27	262.4	253.6	281.6	190	206.9	199.5
TRUE	High	Master Protein	528947645	PREDICTED: single-stranded DNA-binding protein, mitochondrial isoform X1 [Bos taurus]	0	28.961	52	6	8	6	1	148	17.2	9.73	20.64	6	0	126.3	86.1	7.16	10.38	534.7	477.1	546.6	303.4	366.1	364.6
TRUE	High	Master Protein	27806815	plasminogen precursor [Bos taurus]	0	28.959	7	6	9	6	1	812	91.2	7.5	27.48	6	0	92.2	117	14.67	3.02	693.2	532.9	554.2	703.8	737.6	697.6
TRUE	High	Master Protein	332634816	ATP-binding cassette sub-family F member 1 [Bos taurus]	0	28.853	11	6	7	6	1	845	95.9	6.55	15.68	6	0	92.4	101.4	11.53	12.17	92	112.4	93.1	110.8	86.8	102.2
TRUE	High	Master Protein	27807183	protein S100-A12 [Bos taurus]	0	28.821	55	5	8	5	1	92	10.7	6.38	22.71	5	0	85.3	73.6	53.52	14.21	317.3	135.9	135.1	117.3	115.1	147.3
TRUE	High	Master Protein	87080799	aminoacyl tRNA synthase complex-interacting multifunctional protein 1 [Bos taurus]	0	28.783	30	6	7	6	1	322	35.4	8.48	21.7	6	0	106.9	97.4	6.76	8.53	160.8	181.1	162	149.3	127.6	147.6
TRUE	High	Master Protein	27805917	histidine triad nucleotide-binding protein 2, mitochondrial precursor [Bos taurus]	0	28.758	31	4	8	4	1	163	17.1	7.5	24.67	4	0	86.7	118.8	32.48	18.32	205.8	280.4	395.2	384.2	472.4	328.9
TRUE	High	Master Protein	529004671	PREDICTED: dystrobrevin alpha isoform X1 [Bos taurus]	0	28.748	12	8	9	8	1	821	92.8	7.02	22.78	8	0	114.9	87.6	14.99	10.13	375.6	343.8	277.9	262.2	243.3	296.7
TRUE	High	Master Protein	155371885	26S proteasome non-ATPase regulatory subunit 1 [Bos taurus]	0	28.714	11	8	8	8	1	953	105.8	5.39	19.61	8	0	82.2	111.2	8.72	11.5	92.6	92.2	107.1	129.8	125.2	104
TRUE	High	Master Protein	83035111	small muscular protein [Bos taurus]	0	28.702	27	3	7	3	1	86	9.3	9.16	25.13	3	0	126.5	101.4	8.4	9.45	573.3	551.7	646.3	408.3	459.5	493.5
TRUE	High	Master Protein	76677897	complement factor H precursor [Bos taurus]	0	28.619	9	10	14	8	1	1236	140.3	6.81	35.2	10	2	86.5	91	20.88	64.72	772.8	569.3	530.1	492.3	599	1515.3
TRUE	High	Master Protein	118150984	extended synaptotagmin-1 [Bos taurus]	0	28.503	10	7	7	7	1	1106	123	5.81	17.23	7	0
TRUE	High	Master Protein	78042496	alpha-amylase 2B precursor [Bos taurus]	0	28.464	20	7	11	7	1	511	57.4	6.42	14.99	7	0	96.5	119	8.05	6.77	129.1	137.1	116.7	159.2	163	143.2
TRUE	High	Master Protein	28461209	mitogen-activated protein kinase 1 [Bos taurus]	0	28.422	26	7	7	6	1	360	41.3	6.98	23.04	7	1	102.3	92.3	4.89	3.02	395	434.4	407.3	380.2	367.6	358
TRUE	High	Master Protein	62460470	proteasome activator complex subunit 2 [Bos taurus]	0	28.414	32	5	6	5	1	239	27.4	5.43	18.61	5	0	90.8	87.9	27.78	8.54	94.4	147.5	93.1	82.6	91.4	98
TRUE	High	Master Protein	164414724	acylphosphatase-2 [Bos taurus]	0	28.376	56	7	8	7	1	99	11.2	9.66	24.54	7	0	119.3	91.4	14.21	11.47	861.6	920.4	1123.9	701.6	704.7	852.7
TRUE	High	Master Protein	27806667	cytochrome b5 [Bos taurus]	0	28.345	48	5	6	5	1	134	15.3	5.03	20.2	5	0	106.9	114.5	7.14	7.81	519.1	574.3	501.6	512.5	555.6	599.2
TRUE	High	Master Protein	28461199	NADH dehydrogenase [ubiquinone] 1 beta subcomplex subunit 6 [Bos taurus]	0	28.31	21	2	12	2	1	128	15.5	9.61	41.21	2	0	119.3	100.5	22.02	8.37	366.8	387.1	540.7	326.2	361.6	306.8
TRUE	High	Master Protein	77736089	ATP-dependent RNA helicase DDX19A [Bos taurus]	0	28.298	19	7	10	2	1	478	54	6.74	27.04	7	4	103.5	90.6	3.02	7.22	199.7	212.1	205	177.8	179.4	201.9
TRUE	High	Master Protein	300795137	heterogeneous nuclear ribonucleoprotein M [Bos taurus]	0	28.26	10	6	8	6	1	730	77.4	8.7	21.23	6	0	102.7	88.6	5.3	7.48	243.9	245.8	223.1	221.3	210.5	190.6
TRUE	High	Master Protein	28603776	NADH dehydrogenase [ubiquinone] 1 beta subcomplex subunit 5, mitochondrial precursor [Bos taurus]	0	28.258	21	5	9	5	1	189	21.6	9.61	30.35	5	0	124.7	104.7	16.65	12.45	1876.9	1901.7	2491.7	1596.8	1722.6	1342.7
TRUE	High	Master Protein	528995984	PREDICTED: signal transducer and activator of transcription 5B isoform X1 [Bos taurus]	0	28.15	11	8	8	8	1	787	89.9	6.05	20.82	8	0	93.9	102.9	9.4	4.47	477.2	571.9	505.1	553.1	512.3	555.1
TRUE	High	Master Protein	77736257	serine/threonine-protein phosphatase PP1-beta catalytic subunit [Bos taurus]	0	28.139	22	5	9	2	1	327	37.2	6.19	25.71	5	2	96.2	100.9	10.23	1.89	208.9	227.9	255.9	239	234.5	243.5
TRUE	High	Master Protein	195539551	protein phosphatase 1 regulatory subunit 1A [Bos taurus]	0	28.064	52	3	4	3	1	85	9.7	10.13	16.7	3	0	105.3	103.5	37.24	6.92	51.6	87.3	44.9	50.7	53.8	46.8
TRUE	High	Master Protein	529000435	PREDICTED: 40S ribosomal protein SA isoform X1 [Bos taurus]	0	28.02	29	6	7	6	1	295	32.9	4.87	21.36	6	0	106.6	90.7	8.37	8.57	61.1	51.9	58.8	43.9	51.8	50
TRUE	High	Master Protein	528977100	PREDICTED: hypoxia up-regulated protein 1 isoform X1 [Bos taurus]	0	27.814	10	8	9	8	1	1002	111.6	5.34	22.97	8	0	96.6	85.7	15.6	14.73	164.3	188.4	137.4	154.8	115.8	145.8
TRUE	High	Master Protein	77735869	60S ribosomal protein L17 [Bos taurus]	0	27.805	30	5	6	4	1	184	21.4	10.18	21.66	5	0	106.8	98.9	6.56	11.87	155.7	165.8	177.5	140	153.5	176.8
TRUE	High	Master Protein	156120547	aflatoxin B1 aldehyde reductase member 2 [Bos taurus]	0	27.77	16	4	6	4	1	369	40.5	8.29	18.68	4	0	104	101.3	13.93	5.84	111	143.3	116.8	108.2	121.5	113.7
TRUE	High	Master Protein	528953370	PREDICTED: general vesicular transport factor p115 isoform X1 [Bos taurus]	0	27.712	9	6	10	6	1	972	108.7	4.91	21.61	6	0	109.7	96.2	9.89	4.75	90.1	99.4	81.5	79	72.9	79.4
TRUE	High	Master Protein	528953046	PREDICTED: multifunctional protein ADE2 isoform X1 [Bos taurus]	0	27.7	9	7	8	7	1	864	96.1	6.65	19.51	7	0	96.9	89	15.05	19.34	80.4	96.2	71.6	101.1	73.9	73
TRUE	High	Master Protein	982910241	PREDICTED: myosin-15 [Bos taurus]	0	27.683	2	7	23	1	1	1879	216	6.62	68.22	7	0	98.9	81.9	17.88	16.5	27.7	39.6	33	27.4	20.5	28
TRUE	High	Master Protein	78369248	hydroxyacylglutathione hydrolase, mitochondrial [Bos taurus]	0	27.644	15	4	8	4	1	308	34.1	7.83	23.49	4	0	101.1	99.6	8.92	12.26	578.6	582.1	674.8	657.3	573.9	515.3
TRUE	High	Master Protein	28603758	NADH dehydrogenase [ubiquinone] 1 subunit C2 [Bos taurus]	0	27.572	42	5	7	5	1	120	14.1	9.01	24.8	5	0	98.7	107.1	16.43	7	828.1	844	1098.5	915.9	927.2	814.5
TRUE	High	Master Protein	115495435	prefoldin subunit 6 [Bos taurus]	0	27.558	43	5	10	5	1	129	14.5	8.32	27.27	5	0	120.3	95.4	7.2	0.89	640.5	738.3	677.9	533.4	537.8	542.9
TRUE	High	Master Protein	329664164	heterogeneous nuclear ribonucleoprotein A3 [Bos taurus]	0	27.513	21	6	8	5	1	380	39.7	9.01	24.64	6	0	109	90.6	3.77	7.51	210.2	221.2	226.4	183.9	186	162
TRUE	High	Master Protein	78369655	60S ribosomal protein L5 [Bos taurus]	0	27.405	14	6	8	6	1	297	34.3	9.73	25.82	6	0	97.5	92	1.02	7.48	682	668.3	675.6	637.9	701.7	606.5
TRUE	High	Master Protein	741938081	PREDICTED: band 4.1-like protein 2 isoform X1 [Bos taurus]	0	27.362	10	8	9	7	1	1058	118.1	5.25	24.03	8	0	102.1	89.2	8.85	12.53	234	218.5	196	167.2	215.1	190.8
TRUE	High	Master Protein	528975874	PREDICTED: ras-related protein Rab-2A isoform X3 [Bos taurus]	0	27.357	30	5	6	5	1	212	23.5	6.54	22.15	5	0	105.9	97.9	3.52	10.33	573.7	585.1	546.1	601	490.7	530.5
TRUE	High	Master Protein	149642675	40S ribosomal protein S17 [Bos taurus]	0	27.248	33	2	5	2	1	135	15.6	9.73	18.44	2	0	109.4	86.2	7	11.8	66.5	58.7	59.4	39.3	46.8	49.6
TRUE	High	Master Protein	114051019	ADP/ATP translocase 4 [Bos taurus]	0	27.175	9	3	13	1	1	323	35.7	9.55	35.58	3	0	85.7	124	26.71	21.01	75.7	91.5	126.8	132.4	133.7	89.9
TRUE	High	Master Protein	982984779	PREDICTED: cdc42-interacting protein 4 [Bos taurus]	0	27.147	15	7	8	7	1	603	68.5	5.66	17.14	7	0	111.5	96.8	5.09	7.33	276.9	282.5	256.3	264.7	229.6	240.6
TRUE	High	Master Protein	148232266	fibulin-1 precursor [Bos taurus]	0	27.06	11	5	7	5	1	706	77.5	5.06	22.34	5	0	106.5	83.7	19.62	10.26	135.8	135.5	94.3	106.6	121.1	99.2
TRUE	High	Master Protein	61675702	alpha-sarcoglycan precursor [Bos taurus]	0	27.05	19	5	7	1	1	388	43	6.02	21.99	5	0
TRUE	High	Master Protein	114053183	serum paraoxonase/arylesterase 1 precursor [Bos taurus]	0	26.959	23	7	7	7	1	355	39.8	5.44	20.04	7	0	54.1	129.2	37.96	52.56	396.5	199.9	233.9	176.3	559.1	601.5
TRUE	High	Master Protein	741972605	PREDICTED: NAD-dependent malic enzyme, mitochondrial isoform X1 [Bos taurus]	0	26.883	13	7	7	7	1	607	68.1	7.9	20.74	7	0	90.6	99.3	6.99	40.07	271.3	288.5	311.8	556.9	316.2	272.7
TRUE	High	Master Protein	114051734	26S proteasome non-ATPase regulatory subunit 12 [Bos taurus]	0	26.872	16	6	10	6	1	456	53	7.36	21.72	6	0	103.2	103	14.19	2.87	136	108	142.3	141.1	135.7	133.5
TRUE	High	Master Protein	528950532	PREDICTED: rho GDP-dissociation inhibitor 2 isoform X1 [Bos taurus]	0	26.858	32	5	8	5	1	272	31	7.47	24.72	5	0	111.9	80.1	10.54	15.11	197.5	222.4	180.5	135.9	141.3	178.1
TRUE	High	Master Protein	27805913	FUN14 domain-containing protein 2 [Bos taurus]	0	26.844	18	4	8	4	1	190	20.6	9.57	21.54	4	0	102.8	109	11.77	9.18	437.9	467.3	548	544.1	495.5	452.8
TRUE	High	Master Protein	300795423	serine/threonine-protein phosphatase 5 [Bos taurus]	0	26.825	18	8	11	8	1	499	56.8	6.38	22.83	8	0	101.2	97.9	14.92	15.97	347.5	429.8	468.9	465.4	415.7	336.9
TRUE	High	Master Protein	529004454	PREDICTED: cytosolic non-specific dipeptidase isoform X1 [Bos taurus]	0	26.824	23	8	8	8	1	475	52.6	5.87	21.03	8	0	106.9	73.2	14.19	5.69	152.8	124.8	165.9	104.6	105.2	94.9
TRUE	High	Master Protein	134085765	COP9 signalosome complex subunit 8 [Bos taurus]	0	26.809	28	4	7	4	1	209	23.2	5.38	19.25	4	0	97.1	117.1	7.37	4.16	85.8	83.3	95.6	103.9	96.4	103.5
TRUE	High	Master Protein	62460480	60S ribosomal protein L4 [Bos taurus]	0	26.73	14	5	7	5	1	422	47.4	10.96	20.77	5	0	105.2	87.2	9.97	1.71	320.6	390.5	348.3	294.2	284.3	288.8
TRUE	High	Master Protein	331284215	NAD-dependent protein deacetylase sirtuin-3, mitochondrial [Bos taurus]	0	26.727	16	4	5	4	1	333	37	8.62	16	4	0	105.5	111.4	14.79	10.51	163.8	196.5	220.9	207.1	247.5	207.5
TRUE	High	Master Protein	156121315	phosphoglucomutase-like protein 5 [Bos taurus]	0	26.712	14	7	8	7	1	567	62.1	7.18	23.36	7	0	88.4	109.2	8.26	24.27	299.5	331.5	353.4	409.7	542.3	336.6
TRUE	High	Master Protein	27807129	thioredoxin reductase 1, cytoplasmic [Bos taurus]	0	26.676	21	6	6	6	1	499	54.7	6.47	15.99	6	0	88.2	96.9	12.58	8.32	152.8	120.2	129.1	141.8	162.7	140.8
TRUE	High	Master Protein	84000165	complement factor I precursor [Bos taurus]	0	26.673	14	7	7	7	1	618	68.9	7.74	16.82	7	0	84.1	122.9	23.46	4.38	225.2	156.2	150.5	215.1	234.6	228.1
TRUE	High	Master Protein	528977898	PREDICTED: stromal interaction molecule 1 isoform X1 [Bos taurus]	0	26.664	11	7	7	7	1	796	89.1	6.64	20.19	7	0	104.7	104.1	2.94	4.01	349.4	345	330.2	343.1	323.7	349.9
TRUE	High	Master Protein	528939570	PREDICTED: signal transducer and activator of transcription 1-alpha/beta isoform X1 [Bos taurus]	0	26.652	7	5	8	5	1	749	87	6.13	22.88	5	0	92.9	87.6	7.64	5.62	197.9	198	172.9	186.7	190.9	171.4
TRUE	High	Master Protein	585420418	MHC class I antigen clone 2 precursor [Bos taurus]	0	26.634	22	6	9	1	1	358	40.5	5.53	26.36	6	2	112	68.7	20.45	29.69	610.1	435.2	435.4	267.1	255	422.7
TRUE	High	Master Protein	77404275	60S ribosomal protein L27 [Bos taurus]	0	26.522	46	6	9	6	1	136	15.8	10.56	28.66	6	0	128.6	87.1	10.7	1.77	1014.9	1182.6	967.8	702.5	686.8	678.5
TRUE	High	Master Protein	300795742	synaptic vesicle membrane protein VAT-1 homolog [Bos taurus]	0	26.476	30	6	7	6	1	402	42.8	6.44	15.68	6	0	98.3	81.4	2.02	13.95	174	173.6	179.9	135.4	175.6	144
TRUE	High	Master Protein	114052518	estradiol 17-beta-dehydrogenase 8 [Bos taurus]	0	26.456	24	4	6	4	1	259	26.5	6.9	21.42	4	0	106.6	81.1	3.92	7.57	188.4	177.5	191.4	132.9	154.6	143.2
TRUE	High	Master Protein	27807373	histone H2A.Z [Bos taurus]	0	26.45	48	4	9	3	1	128	13.5	10.58	23.33	4	0	129.1	89.7	10.18	10.11	563.4	591.8	484.4	351.6	430.6	391.3
TRUE	High	Master Protein	77736331	integrin-linked protein kinase [Bos taurus]	0	26.403	15	6	8	6	1	452	51.4	8.07	22.79	6	0	97.2	103.5	5.11	6.61	183.6	203.3	193.3	214	187.9	205.9
TRUE	High	Master Protein	300796313	glyoxylate reductase/hydroxypyruvate reductase [Bos taurus]	0	26.388	11	3	4	3	1	328	35.7	8.18	16.67	3	0	93.2	116.2	17.05	9.57	41.8	53.1	59.1	66.2	71.9	59.3
TRUE	High	Master Protein	47564119	apolipoprotein C-III precursor [Bos taurus]	0	26.337	28	2	6	2	1	96	10.7	5.11	21.67	2	0	83.2	126.8	25.23	33.93	374.8	269.9	232.5	223.2	411.1	455.3
TRUE	High	Master Protein	528940851	PREDICTED: heterochromatin protein 1-binding protein 3 isoform X1 [Bos taurus]	0	26.251	16	8	9	8	1	555	61.4	9.67	23.69	8	0	101.4	84.6	9.45	2.92	341.9	391.8	328.3	275.2	291.6	285.2
TRUE	High	Master Protein	982976325	PREDICTED: adiponectin isoform X2 [Bos taurus]	0	26.19	31	6	10	6	1	246	26.8	5.96	27.49	6	0	113.9	89.1	10.62	6.08	411.6	437.3	354.1	320.6	322	356.4
TRUE	High	Master Protein	529006815	PREDICTED: coronin-1A isoform X1 [Bos taurus]	0	26.184	11	5	6	5	1	461	50.9	6.68	20.22	5	0	93.4	75.6	17.58	7.83	268.4	251.4	189.5	190.1	203.6	222.1
TRUE	High	Master Protein	982916942	PREDICTED: monocarboxylate transporter 1 isoform X1 [Bos taurus]	0	26.159	11	6	6	6	1	501	54.3	8.03	20.04	6	0	91.6	101.8	13.06	19.44	60.6	74.2	78.3	89.3	82.4	60.5
TRUE	High	Master Protein	78042570	26S proteasome non-ATPase regulatory subunit 8 [Bos taurus]	0	26.126	31	6	8	6	1	287	32.5	7.31	21.88	6	0	99.4	100	3	5.35	195.5	185.9	185.4	187.1	200.5	180.6
TRUE	High	Master Protein	27806925	argininosuccinate synthase [Bos taurus]	0	26.104	16	6	7	6	1	412	46.4	7.52	22.96	6	0	89.3	122.7	12	18.67	564.3	682.3	552	775.3	994.7	698.8
TRUE	High	Master Protein	528957168	PREDICTED: 40S ribosomal protein S14 isoform X1 [Bos taurus]	0	25.995	29	4	6	4	1	151	16.3	10.05	20.36	4	0	94.8	106.5	6.25	6.07	145.7	162	145.6	147.7	163.7	164.9
TRUE	High	Master Protein	741917414	PREDICTED: long-chain specific acyl-CoA dehydrogenase, mitochondrial isoform X1 [Bos taurus]	0	25.987	16	6	7	6	1	430	47.9	7.11	22.02	6	0	92.5	120.5	13.36	11.67	231.2	224.6	284.7	301.4	349.4	278.6
TRUE	High	Master Protein	115496135	heme-binding protein 1 [Bos taurus]	0	25.895	27	5	6	5	1	191	21.2	5.48	17.67	5	0	97.1	95.7	8.02	7.08	375.4	351.5	319.7	346.3	319.8	368.6
TRUE	High	Master Protein	75812924	40S ribosomal protein S18 [Bos taurus]	0	25.865	38	6	7	6	1	152	17.7	10.99	22.63	6	0	124.4	82	5.01	3.96	917.6	854.9	833.8	563.4	549.7	593.7
TRUE	High	Master Protein	157427900	leiomodin-2 [Bos taurus]	0	25.86	12	5	5	5	1	553	61.9	6.3	16.87	5	0	105.4	114.1	11.67	10.38	151.3	187.4	185.8	201	177.7	218.9
TRUE	High	Master Protein	115496902	synaptophysin-like protein 2 [Bos taurus]	0	25.832	22	3	8	3	1	264	29.2	6.52	23.37	3	0	88.2	104.6	3.72	2.36	126.7	124.6	133.8	153	146	150.4
TRUE	High	Master Protein	529003095	PREDICTED: glutathione S-transferase A4 isoform X1 [Bos taurus]	0	25.785	28	8	10	8	1	251	28.7	7.36	22.9	8	0	111	103.4	4.23	12.26	830.5	901.4	883.5	685.8	874.1	823
TRUE	High	Master Protein	78369420	synaptojanin-2-binding protein [Bos taurus]	0	25.759	52	6	7	6	1	145	15.8	5.94	17.73	6	0	117.2	94.5	4.33	3.4	330.2	360	348.3	291.9	272.9	280.7
TRUE	High	Master Protein	115496448	dihydropteridine reductase [Bos taurus]	0	25.736	24	4	6	4	1	242	25.5	7.37	16.62	4	0	97	102.2	5.38	9.52	197.7	205.3	184.5	206.6	243.6	208.3
TRUE	High	Master Protein	27805815	erythrocyte membrane protein band 4.2 [Bos taurus]	0	25.713	11	7	11	7	1	687	76.6	7.05	23.78	7	0	62.5	128.7	9.26	10.94	231.7	196.6	199.7	411.4	449.8	360.9
TRUE	High	Master Protein	329663173	eukaryotic translation initiation factor 3 subunit A [Bos taurus]	0	25.689	7	8	8	8	1	1376	165.9	6.79	19.22	8	0	101.9	94.1	4.95	6.28	85.2	92.3	93.4	84.2	85.3	94.3
TRUE	High	Master Protein	982996484	PREDICTED: protein LZIC [Bos taurus]	0	25.676	35	5	6	5	1	167	18.8	4.87	18.34	5	0	114.4	100.2	12.1	9.49	404.5	320.6	391	400.4	342.5	339.8
TRUE	High	Master Protein	528949533	PREDICTED: SH3 and cysteine-rich domain-containing protein 3 isoform X1 [Bos taurus]	0	25.594	17	7	10	7	1	362	41.5	6.95	22.16	7	0	117.2	93.6	4.16	1.86	1042.8	960.6	1015.5	832.2	802.8	811.2
TRUE	High	Master Protein	529003888	PREDICTED: NAD-dependent protein deacylase sirtuin-5, mitochondrial isoform X1 [Bos taurus]	0	25.554	14	3	5	3	1	310	34	8.1	14.59	3	0	85.7	113.4	11.97	14.98	91.6	115.9	100.5	101.7	134	133.1
TRUE	High	Master Protein	45429977	staphylococcal nuclease domain-containing protein 1 [Bos taurus]	0	25.529	9	6	6	6	1	910	101.9	7.17	18.88	6	0	100.2	91.1	2.42	9.14	255	261.7	249.3	267.6	232	227
TRUE	High	Master Protein	983007906	PREDICTED: glutathione S-transferase omega-1 isoform X1 [Bos taurus]	0	25.475	21	7	8	3	1	344	38.1	8.12	24.73	7	4	100.6	121.2	15.81	24.06	673.5	489.3	585.3	933.5	704.8	582.7
TRUE	High	Master Protein	300795663	importin subunit alpha-4 [Bos taurus]	0	25.463	15	5	6	3	1	521	57.7	4.94	19.06	5	0	93.8	105.3	17.58	10.67	57.1	41	45	41.9	50.6	50.9
TRUE	High	Master Protein	300795066	alpha-soluble NSF attachment protein [Bos taurus]	0	25.417	29	6	6	6	1	295	33.2	5.36	15.34	6	0	102.4	93.7	7.14	2.96	172.8	195.1	172.8	165.2	158.2	156.2
TRUE	High	Master Protein	28461287	hepatoma-derived growth factor [Bos taurus]	0	25.389	23	5	8	5	1	239	26.6	4.73	24.69	5	0	126.7	85.6	15.12	10.11	310.5	348.6	256.7	209.7	205	245.7
TRUE	High	Master Protein	114051381	protein FAM49B [Bos taurus]	0	25.348	23	6	8	6	1	324	36.7	6.06	23.58	6	0	101.7	104.1	12.3	2.25	260.2	300.3	235.6	266.3	275	263.4
TRUE	High	Master Protein	147900309	calcium/calmodulin-dependent protein kinase type II subunit gamma [Bos taurus]	0	25.287	15	5	7	2	1	495	55.9	7.18	21.99	5	0
TRUE	High	Master Protein	60101825	NADH dehydrogenase subunit 1 (mitochondrion) [Bos taurus]	0	25.247	12	4	5	4	1	318	35.6	8.12	17.54	4	0	107	109.9	22.68	15.21	153.3	119.5	189.4	145.4	193.8	157.5
TRUE	High	Master Protein	329664204	transcriptional activator protein Pur-alpha [Bos taurus]	0	25.221	29	5	6	5	1	322	34.9	6.44	18.58	5	0	106.5	105.8	2.98	7.57	170	165.4	175.5	170	168.9	148.2
TRUE	High	Master Protein	528937936	PREDICTED: protein CDV3 homolog isoform X1 [Bos taurus]	0	25.217	23	5	6	5	1	257	27.5	6.42	19.6	5	0	119.3	96.5	18.57	5.06	436.8	578.8	416	353.4	328	361.8
TRUE	High	Master Protein	94966895	transmembrane emp24 domain-containing protein 10 precursor [Bos taurus]	0	25.183	29	5	7	5	1	219	24.8	6.68	17	5	0	118.1	87	7.02	3.77	422.6	404.6	367.7	291.5	313.6	298.1
TRUE	High	Master Protein	77736249	26S proteasome non-ATPase regulatory subunit 6 [Bos taurus]	0	25.172	18	6	7	6	1	389	45.5	5.72	25.42	6	0	98.7	94.9	7.17	2.48	365.5	331.4	381.9	351.7	363	345.8
TRUE	High	Master Protein	156120835	COP9 signalosome complex subunit 1 [Bos taurus]	0	25.158	18	6	7	6	1	487	55.1	6.7	18.98	6	0	88.4	91.3	11.14	7.06	111.9	137.2	116.1	116.1	119.9	132.6
TRUE	High	Master Protein	741917405	PREDICTED: lanC-like protein 1 isoform X1 [Bos taurus]	0	25.119	13	5	8	5	1	399	45.3	7.33	24.38	5	0	93.3	111.5	8.72	28.49	621	739.3	694.3	1104.9	829.3	621.1
TRUE	High	Master Protein	166159174	angiotensinogen precursor [Bos taurus]	0	25.091	12	4	5	4	1	424	45.4	9.19	17.81	4	0	89.1	114	17.93	11.72	210.8	157.5	155.7	201	201.6	245.1
TRUE	High	Master Protein	747019237	bleomycin hydrolase [Bos taurus]	0	25.072	16	7	10	7	1	459	52.9	6.64	28.27	7	0	104.1	86.7	3.72	10.93	639.1	595.3	605.8	504.5	457.7	568.8
TRUE	High	Master Protein	983004925	PREDICTED: muscular LMNA-interacting protein isoform X21 [Bos taurus]	0	25.066	12	6	7	1	1	883	93.2	9.13	13.88	6	3	106.9	94.8	19.72	10.45	242.2	338.6	246.8	218.9	187.8	230.8
TRUE	High	Master Protein	77735547	probable aminopeptidase NPEPL1 [Bos taurus]	0	25.063	9	5	8	5	1	523	55.7	6.89	18.2	5	0	96.8	101.4	1.71	3.13	294.4	286.9	296.4	314.3	308.1	295.5
TRUE	High	Master Protein	528995821	PREDICTED: alpha-sarcoglycan isoform X1 [Bos taurus]	0	25.034	19	5	7	1	1	388	43	6.02	21.38	5	3	86.7	109	9.06	0.12	100.8	116.8	99.6	126.4	126.6	126.7
TRUE	High	Master Protein	27807209	alpha-2-antiplasmin precursor [Bos taurus]	0	25.031	18	9	11	9	1	492	54.7	5.72	19.71	9	0	86	121.5	23.5	14.19	1544.4	1116.4	999.9	1325.5	1765.4	1578.2
TRUE	High	Master Protein	528939111	PREDICTED: glycerol-3-phosphate dehydrogenase, mitochondrial isoform X1 [Bos taurus]	0	25.011	15	8	8	8	1	727	80.7	7.05	17.13	8	0	102	85.6	12.99	10.97	338.5	377.2	290.3	331.7	284	269.9
TRUE	High	Master Protein	329663188	secernin-2 [Bos taurus]	0	24.941	13	4	4	4	1	425	46.8	6.2	16.05	4	0	83.4	118.4	2.39	4.8	103.8	99	101.7	144.3	132.9	144.9
TRUE	High	Master Protein	78369446	serine/threonine-protein phosphatase PP1-alpha catalytic subunit [Bos taurus]	0	24.895	15	4	7	1	1	330	37.5	6.33	21.89	4	0
TRUE	High	Master Protein	983004906	PREDICTED: muscular LMNA-interacting protein isoform X15 [Bos taurus]	0	24.858	13	6	7	1	1	975	103.5	8.92	13.88	6	0
TRUE	High	Master Protein	27807361	nuclease-sensitive element-binding protein 1 [Bos taurus]	0	24.853	31	6	12	5	1	324	35.9	9.88	24.66	6	0	112.3	91.1	13.56	16.18	309.1	385.7	305.8	250.8	226.6	309.1
TRUE	High	Master Protein	982930345	PREDICTED: glucosidase 2 subunit beta isoform X1 [Bos taurus]	0	24.827	12	6	7	6	1	623	69.8	4.54	19.85	6	0	122.8	73.6	10.97	7.69	292.3	284.1	237.1	149.2	171.8	170.2
TRUE	High	Master Protein	300794424	eukaryotic translation initiation factor 5 [Bos taurus]	0	24.764	16	6	7	6	1	429	48.9	5.58	20.44	6	0	102.6	97.8	20.38	12.88	108.2	88.4	71.8	84.2	68.7	88.3
TRUE	High	Master Protein	77736231	ras-related protein Ral-A [Bos taurus]	0	24.757	33	6	7	3	1	206	23.5	7.11	15.04	6	2	116.7	79.8	8.29	5.17	302.5	331.7	281.3	201.6	206.7	222.5
TRUE	High	Master Protein	114051890	60S ribosomal protein L23a [Bos taurus]	0	24.702	24	6	10	6	1	156	17.7	10.45	27.66	6	0	122.3	84.1	7.8	5.65	1276.5	1399.5	1199.7	877.2	848.5	946.4
TRUE	High	Master Protein	983011259	PREDICTED: 40S ribosomal protein S23 [Bos taurus]	0	24.642	20	3	5	3	1	162	18.3	10.32	21.43	3	0	89.6	86.1	12.96	0.68	181.3	226.1	182.7	177.3	175	175.4
TRUE	High	Master Protein	84000329	phosphoglycolate phosphatase [Bos taurus]	0	24.641	18	4	9	4	1	321	34.3	5.34	21.97	4	0	94.1	104.2	9.04	9.07	101.4	88.4	86	108.1	90.3	97.8
TRUE	High	Master Protein	114052248	plastin-3 [Bos taurus]	0	24.585	10	5	7	3	1	639	71.8	5.62	18.83	5	0	97.3	84.4	8.51	10.49	89.8	104	104.9	90.3	78.7	97.2
TRUE	High	Master Protein	528954181	PREDICTED: heterogeneous nuclear ribonucleoprotein H isoform X1 [Bos taurus]	0	24.585	17	5	6	1	1	472	51.2	6.8	18.84	5	4	89.2	93.5	7.16	2.26	107.3	97	93.7	105	101.7	100.6
TRUE	High	Master Protein	27806547	microtubule-associated protein tau [Bos taurus]	0	24.527	17	6	6	6	1	448	46.3	8.47	19.28	6	0	107.4	88.5	4.89	3.16	287.4	268.4	295.4	234.9	236.6	248.8
TRUE	High	Master Protein	982926433	PREDICTED: NADH dehydrogenase [ubiquinone] 1 alpha subcomplex subunit 3, partial [Bos taurus]	0	24.41	48	4	10	4	1	88	9.6	8.5	19.46	4	0	118.6	104.3	16.01	4.67	481.1	489.7	633.5	430.6	443.1	404.2
TRUE	High	Master Protein	983010077	PREDICTED: basic proline-rich protein [Bos taurus]	0	24.405	12	6	7	6	1	685	71.6	10.95	18.89	6	0	115	102	10.41	10.2	502.9	536.6	436	446.1	425.1	515.2
TRUE	High	Master Protein	195539521	ras-related protein Rab-14 [Bos taurus]	0	24.361	26	5	8	4	1	215	23.9	6.21	25.97	5	0	106.7	85.9	12.09	8.71	212.3	198.8	250.2	170.9	181.7	152.7
TRUE	High	Master Protein	164452939	flotillin-2 [Bos taurus]	0	24.338	12	6	6	6	1	428	47	5.31	16.88	6	0	104.4	91.3	9.31	9.69	414.5	378	344	386.1	325.4	330.5
TRUE	High	Master Protein	528990096	PREDICTED: coactosin-like protein isoform X1 [Bos taurus]	0	24.3	39	7	9	7	1	142	16	5.22	27.26	7	0	92.2	87	18.99	7.48	1009.8	839.4	688.7	720.6	792.1	836.7
TRUE	High	Master Protein	982957198	PREDICTED: fatty aldehyde dehydrogenase isoform X1 [Bos taurus]	0	24.29	15	6	7	6	1	504	56.3	8.48	15.53	6	0	95.2	99.5	10.56	5.86	224.1	266.5	222.1	234.2	256.4	230.3
TRUE	High	Master Protein	27807173	protein S100-A10 [Bos taurus]	0	24.276	18	3	5	3	1	97	11.2	7.37	18.49	3	0	108.3	66	2.96	32.04	278	294.9	286.3	137.8	256.6	174.7
TRUE	High	Master Protein	156120525	acyl-coenzyme A thioesterase 2, mitochondrial [Bos taurus]	0	24.258	15	4	6	4	1	464	50.9	8.62	10.54	4	0	102.1	112.6	9.13	20.82	36.6	32.1	38.5	40.3	43.6	28.7
TRUE	High	Master Protein	528942122	PREDICTED: NAD(P)H-hydrate epimerase isoform X1 [Bos taurus]	0	24.23	25	5	9	5	1	288	31.3	7.15	20.66	5	0	92.8	115	8.04	11.58	263.6	269.1	305	333.6	337	272.3
TRUE	High	Master Protein	982928232	PREDICTED: LIM and calponin homology domains-containing protein 1 isoform X1 [Bos taurus]	0	24.157	5	7	8	7	1	1571	176.2	5.68	21.01	7	0	91.9	85.8	21.01	12.06	153.4	183.5	119.6	124	158.1	143.2
TRUE	High	Master Protein	982967691	PREDICTED: myosin regulatory light chain 10 [Bos taurus]	0	24.081	15	2	42	1	1	218	24.3	5.2	89.16	2	0	93.6	148.1	7.33	11.15	13.9	16.1	15.1	20.1	24	24.9
TRUE	High	Master Protein	149642941	non-histone chromosomal protein HMG-17 [Bos taurus]	0	24.077	19	2	8	2	1	90	9.4	9.88	17.06	2	0	161.4	57.9	3.95	26.15	89.5	82.7	86.5	30.7	31	47.3
TRUE	High	Master Protein	528940883	PREDICTED: heterogeneous nuclear ribonucleoprotein R isoform X1 [Bos taurus]	0	23.985	12	7	8	4	1	636	71.2	8.13	20.22	7	0	111.4	76.2	20.89	13.51	108.6	101.5	71.6	69.4	84.3	65.6
TRUE	High	Master Protein	62751685	eukaryotic translation initiation factor 2 subunit 2 [Bos taurus]	0	23.921	27	6	6	6	1	333	38.3	5.8	14.44	6	0	112.8	85.5	0.9	11.85	176.4	174.6	177.7	133.7	129.6	160.5
TRUE	High	Master Protein	27806079	protein phosphatase 1B [Bos taurus]	0	23.898	20	7	9	4	1	387	42.8	5.2	22.35	7	3	94.1	98.7	12.51	7.23	408.3	426	513.3	505	446.7	446.5
TRUE	High	Master Protein	359065277	PREDICTED: keratin, type II cytoskeletal 68 kDa, component IB [Bos taurus]	0	23.817	9	6	10	1	1	635	64.7	8.06	24.5	6	1	87.4	86.4	23.43	13.52	149.3	226.7	160.2	158.3	165.1	127.1
TRUE	High	Master Protein	28603814	cytochrome c oxidase subunit 6B1 [Bos taurus]	0	23.81	31	4	14	4	1	86	10.2	8.48	41.18	4	0	120.4	101.3	15.01	6.11	1757.2	1844.7	2307.5	1551.6	1583.6	1409.7
TRUE	High	Master Protein	982964913	PREDICTED: serpin B6 isoform X2 [Bos taurus]	0	23.744	10	4	7	1	1	378	42.6	6.27	20.36	4	0	90	133.6	24.5	13.65	89.1	107.9	143.8	160.2	179	135.9
TRUE	High	Master Protein	84370061	MHC class I heavy chain isoform 1 precursor [Bos taurus]	0	23.732	20	5	7	2	1	361	41.1	6.47	19.4	5	0	90.6	118.2	19.4	11.41	29.9	21.5	31.4	34.6	39.1	43.5
TRUE	High	Master Protein	75812950	40S ribosomal protein S16 [Bos taurus]	0	23.677	38	6	9	6	1	146	16.4	10.21	26.28	6	0	105	84.2	5.58	0.6	389.6	434.3	422.7	338.7	340.3	336.3
TRUE	High	Master Protein	78369500	endothelial differentiation-related factor 1 [Bos taurus]	0	23.631	34	6	7	6	1	148	16.4	9.95	19.86	6	0	139.6	89.1	3.54	12.55	1007.5	1012.6	949.5	643.5	567	729.2
TRUE	High	Master Protein	528954929	PREDICTED: glutaryl-CoA dehydrogenase, mitochondrial isoform X1 [Bos taurus]	0	23.567	18	5	6	5	1	445	49.4	8.35	18.44	5	0	55.1	128.5	41.73	62.35	45.5	48.1	19.6	106.2	122	24.2
TRUE	High	Master Protein	77735687	proteasome subunit beta type-6 precursor [Bos taurus]	0	23.528	17	4	8	4	1	239	25.5	5.02	18.96	4	0	106.2	104.9	3.2	10.54	462.7	437.4	438.7	433.1	409.6	500.5
TRUE	High	Master Protein	115497670	myelin P2 protein [Bos taurus]	0	23.41	38	5	12	4	1	132	14.9	9.64	29.92	5	0	102.8	128.4	31.42	34.93	222.6	431.4	355.2	228.4	443.5	472.1
TRUE	High	Master Protein	77736578	transcription elongation factor B polypeptide 2 [Bos taurus]	0	23.389	50	4	9	4	1	118	13.2	5.01	21.08	4	0	114	96.1	4.87	5.36	266.6	289.8	290.9	244.3	240	265
TRUE	High	Master Protein	157073966	reticulocalbin-1 precursor [Bos taurus]	0	23.368	19	5	6	5	1	331	38.7	4.84	15.18	5	0	121.5	89.2	14.81	8.73	293	311.9	232.7	215	189.6	225.2
TRUE	High	Master Protein	62752012	60S ribosomal protein L18 [Bos taurus]	0	23.363	23	4	5	4	1	188	21.5	11.69	17.03	4	0	105.5	96.9	4.8	5.81	233.4	240.2	256.1	230.1	220.6	205
TRUE	High	Master Protein	114052108	protein HP-25 homolog 2 precursor [Bos taurus]	0	23.296	25	4	6	4	1	215	22.9	5.33	19.59	4	0	76.2	119.9	23.7	16.08	218.8	145.9	150.9	196.8	237.2	272.5
TRUE	High	Master Protein	155372333	vesicular integral-membrane protein VIP36 precursor [Bos taurus]	0	23.184	23	6	7	6	1	359	40.4	7.58	15.93	6	0	97.6	91.3	1.23	2.78	234.4	238.7	233.2	208.7	219.1	219.2
TRUE	High	Master Protein	114053129	vacuolar protein sorting-associated protein 35 [Bos taurus]	0	23.181	11	6	9	6	1	796	91.7	5.49	14.69	6	0	102.1	98.2	11.59	3.83	95.1	110.2	88	91.5	89.5	96.4
TRUE	High	Master Protein	153799354	eukaryotic translation initiation factor 4 gamma 2 [Bos taurus]	0	23.135	10	8	9	8	1	907	102.3	7.14	21.31	8	0	112.7	84.6	4.59	17.56	257.9	267.4	244	253	185.2	193.5
TRUE	High	Master Protein	115497658	coenzyme Q-binding protein COQ10 homolog A, mitochondrial [Bos taurus]	0	23.108	20	4	6	4	1	243	27.1	9.91	18.09	4	0	106.8	98.6	19.04	3.69	360.9	357.7	492.4	331.5	354.1	333.3
TRUE	High	Master Protein	300798417	COP9 signalosome complex subunit 5 [Bos taurus]	0	23.102	25	5	7	5	1	334	37.5	6.54	13.56	5	0	93.4	100.1	9.92	5.5	50.6	57.6	47.6	58	52	54.2
TRUE	High	Master Protein	529006807	PREDICTED: RNA-binding protein FUS isoform X1 [Bos taurus]	0	23.087	9	4	7	4	1	513	52.3	9.36	19.53	4	0	118.7	87.1	5.24	7.5	192.3	194.2	176.3	141	129.4	150.4
TRUE	High	Master Protein	77735717	proteasome subunit alpha type-4 [Bos taurus]	0	23.075	22	7	9	7	1	261	29.5	7.72	24.8	7	0	103.1	104.5	8.28	0.81	934.9	833.1	981.5	938	953.2	947
TRUE	High	Master Protein	190360743	charged multivesicular body protein 4b [Bos taurus]	0	23	31	6	7	6	1	224	24.9	4.82	19.13	6	0	121.5	90.3	8.3	8.18	306.8	348.5	299.5	227.9	212	249.4
TRUE	High	Master Protein	27807445	peroxiredoxin-5, mitochondrial precursor [Bos taurus]	0	22.997	29	5	8	5	1	219	23.2	8.34	13.86	5	0	101.4	111.4	4.24	21.08	365.2	337.4	342.7	260.4	376.4	393.5
TRUE	High	Master Protein	528940705	PREDICTED: prothymosin alpha isoform X1 [Bos taurus]	0	22.958	23	4	8	2	1	111	12.2	3.78	24.05	4	2	125.6	66.4	17.39	5.97	290.1	282.1	208.1	138.9	149.2	156.5
TRUE	High	Master Protein	90265821	prothymosin, alpha [Bos taurus]	0	22.958	23	4	8	2	1	109	11.9	3.87	24.05	4	0	130.6	77.9	25.49	12.03	63.5	74.8	44.2	37.9	35.1	44.3
TRUE	High	Master Protein	528953625	PREDICTED: heterogeneous nuclear ribonucleoprotein D0 isoform X1 [Bos taurus]	0	22.955	13	4	6	4	1	355	38.4	7.81	17.88	4	0	114.9	85	6.25	1.83	666.6	723.1	640.3	493.3	506.7	489.5
TRUE	High	Master Protein	115495947	ras-related protein Rab-5A [Bos taurus]	0	22.918	26	4	5	1	1	215	23.7	8.15	16.57	4	0
TRUE	High	Master Protein	528955776	PREDICTED: small glutamine-rich tetratricopeptide repeat-containing protein alpha isoform X1 [Bos taurus]	0	22.896	17	4	6	4	1	313	34.2	4.84	16.58	4	0	110.5	96.7	8.02	9.18	236	277.2	257.6	261	221.7	225.5
TRUE	High	Master Protein	297482875	PREDICTED: eukaryotic translation initiation factor 3 subunit F [Bos taurus]	0	22.884	18	5	7	5	1	390	40.9	5.47	17.87	5	0	100.1	100.2	11.94	6.55	314	373.3	299.1	314.1	324.7	285.6
TRUE	High	Master Protein	741966444	PREDICTED: perilipin-1 isoform X1 [Bos taurus]	0	22.844	14	5	5	5	1	516	55	6.48	16.46	5	0	68.4	147	32.26	22.49	61.9	97.3	54.3	94.4	149.4	132.9
TRUE	High	Master Protein	529012217	PREDICTED: triokinase/FMN cyclase isoform X1 [Bos taurus]	0	22.795	10	4	4	4	1	578	59.1	6.8	13.89	4	0	108.6	101	6.53	3.45	103.6	91	96.4	89.6	90.6	84.9
TRUE	High	Master Protein	28461271	ras-related protein Rap-1b precursor [Bos taurus]	0	22.789	22	4	5	4	1	184	20.8	5.78	17	4	0	110	85.6	4.19	11.71	168.7	163.7	177.8	131.3	154.3	123.6
TRUE	High	Master Protein	983011517	PREDICTED: dystrophin isoform X1 [Bos taurus]	0	22.781	24	6	7	6	1	242	28.1	9.1	22.86	6	0	88.9	91.2	3.1	12.31	376.3	395.2	398.8	485.3	405.1	386.7
TRUE	High	Master Protein	114052318	valacyclovir hydrolase [Bos taurus]	0	22.78	24	5	9	5	1	291	32.4	9.22	17.67	5	0	103.7	102.8	43.04	16.65	56.6	143.5	136.8	143.5	103.4	135.6
TRUE	High	Master Protein	148229407	ras-related protein Rab-35 [Bos taurus]	0	22.776	16	3	7	1	1	201	23	8.29	23.51	3	0	108.7	101.3	35.75	26.33	32.7	40.1	18.6	28.5	45.3	30.5
TRUE	High	Master Protein	84579874	ras-related protein R-Ras [Bos taurus]	0	22.684	18	3	6	1	1	218	23.6	6.93	17.59	3	0	98.1	93.1	2.64	22.86	15.3	15.8	15	17	14.6	10.6
TRUE	High	Master Protein	77736441	very-long-chain enoyl-CoA reductase [Bos taurus]	0	22.661	15	5	6	5	1	308	36	9.51	18.21	5	0	89.2	100	9.33	9.78	405.6	441.8	488.4	519.4	495.4	428.6
TRUE	High	Master Protein	169658384	nucleoside diphosphate kinase A 1 [Bos taurus]	0	22.612	26	3	5	1	1	152	17.3	7.44	15.33	3	0	79.7	125.8	27.05	10.94	148.4	95.5	95.4	137	170.2	150.6
TRUE	High	Master Protein	114051283	ribose-phosphate pyrophosphokinase 1 [Bos taurus]	0	22.598	15	5	8	5	1	318	34.8	6.98	23.24	5	0	95.1	93	23.78	8.57	422.9	308.5	503.2	357.4	418.7	413.5
TRUE	High	Master Protein	115497246	MICOS complex subunit MIC26 precursor [Bos taurus]	0	22.528	32	5	6	5	1	198	22.5	9.2	16.17	5	0	106	102.6	27.04	5.74	457.4	451	706.2	422.5	473.4	443
TRUE	High	Master Protein	134085797	protein kinase C delta-binding protein [Bos taurus]	0	22.494	30	5	5	5	1	260	27.5	6.57	15.49	5	0	128.9	88.5	14.34	10.12	295.1	233.9	309.3	202.7	233.1	192.3
TRUE	High	Master Protein	27807383	cytochrome b-c1 complex subunit 8 [Bos taurus]	0	22.486	48	4	14	4	1	82	9.7	10.48	25.13	4	0	99.7	121.1	22.82	12.51	517.5	586.7	795	728.3	712.8	575.5
TRUE	High	Master Protein	27806229	2-oxoisovalerate dehydrogenase subunit alpha, mitochondrial precursor [Bos taurus]	0	22.469	19	6	7	6	1	455	51.6	8.44	19.39	6	0	107	96.7	13.45	3.6	197.3	242.6	257.2	206.1	219.4	219.6
TRUE	High	Master Protein	529002564	PREDICTED: glutamate--cysteine ligase catalytic subunit isoform X1 [Bos taurus]	0	22.415	12	4	5	4	1	638	72.7	5.99	13.29	4	0	65.1	138.4	11.19	2.3	52.2	51.1	62.3	110	114.9	111
TRUE	High	Master Protein	70778964	40S ribosomal protein S25 [Bos taurus]	0	22.379	35	6	7	6	1	125	13.7	10.11	21.67	6	0	119.8	87	13.12	4.48	1135.2	1259.8	966.9	824.9	815.5	885
TRUE	High	Master Protein	28461223	receptor of activated protein C kinase 1 [Bos taurus]	0	22.366	16	5	7	5	1	317	35.1	7.69	20.71	5	0	97.4	92.5	8.26	5.04	362.7	326.5	385.1	344.8	347.2	316.7
TRUE	High	Master Protein	77735801	26S proteasome non-ATPase regulatory subunit 7 [Bos taurus]	0	22.345	18	5	7	5	1	322	36.7	6.77	15.59	5	0	105.1	101.3	3.87	5.03	121.5	124.8	115.6	117.9	117.1	107.6
TRUE	High	Master Protein	114050707	dnaJ homolog subfamily B member 4 [Bos taurus]	0	22.274	22	6	8	6	1	337	37.8	8.51	21.8	6	0	107.3	101.3	5.89	8.9	300.6	288.1	323.4	318	267.4	284
TRUE	High	Master Protein	90093345	microtubule-associated protein RP/EB family member 2 [Bos taurus]	0	22.242	18	5	6	4	1	326	37	5.57	17.27	5	0	105	98.3	18.66	9.73	124.1	108.9	84.9	105.8	102	87.6
TRUE	High	Master Protein	134085958	propionyl-CoA carboxylase alpha chain, mitochondrial [Bos taurus]	0	22.241	10	6	6	6	1	741	81.7	7.43	17.72	6	0	90.5	106.1	8.25	12.6	257.6	279.2	303.9	351.3	327.2	273.2
TRUE	High	Master Protein	528969294	PREDICTED: microtubule-associated protein RP/EB family member 3 isoform X1 [Bos taurus]	0	22.239	20	6	9	3	1	281	32	5.54	26.05	6	3	106.8	92.3	3.63	8.84	666.3	693.3	716.5	654.3	548.2	598.9
TRUE	High	Master Protein	45430009	fumarylacetoacetate hydrolase domain-containing protein 2 [Bos taurus]	0	22.228	21	5	5	5	1	314	34.5	7.4	17.56	5	0	99.9	110.5	11.71	3.33	295.6	307.9	366.5	342.8	340.6	322.4
TRUE	High	Master Protein	115497820	parvalbumin alpha [Bos taurus]	0	22.206	50	6	7	6	1	110	12.1	5.36	22.9	6	0	105.1	90.4	2.05	39.49	862	832.2	831.9	715.6	428.7	990.7
TRUE	High	Master Protein	156523084	matrin-3 [Bos taurus]	0	22.203	10	6	6	6	1	844	93.8	5.52	14.55	6	0	94.2	81.4	9.23	6.6	171.3	204.9	182	161.8	157.3	142.4
TRUE	High	Master Protein	982928608	PREDICTED: ecto-ADP-ribosyltransferase 3 isoform X1 [Bos taurus]	0	22.136	10	4	6	1	1	433	48.6	6.96	21.81	4	3	145.8	80.2	20.32	8.76	638.4	639.1	437.6	302	354.8	351
TRUE	High	Master Protein	982968681	PREDICTED: transforming acidic coiled-coil-containing protein 2 isoform X1 [Bos taurus]	0	22.102	3	7	7	7	1	2949	309.7	4.69	12.28	7	0	96.9	85.6	3.17	4.64	231.6	240.9	246.7	212.7	228.7	210.1
TRUE	High	Master Protein	83035119	nuclear transport factor 2 [Bos taurus]	0	21.987	19	2	8	2	1	127	14.5	5.38	26.82	2	0	113.3	101.7	6.24	6.26	894.9	899.4	803.7	813.8	802.9	724.3
TRUE	High	Master Protein	114050753	protein HP-25 homolog 1 precursor [Bos taurus]	0	21.95	21	4	6	4	1	212	22.5	7.46	18.81	4	0	80.6	126.1	14.7	11.09	715.7	584.9	542.4	834.8	914.8	1039.4
TRUE	High	Master Protein	529002929	PREDICTED: chloride intracellular channel protein 5 isoform X1 [Bos taurus]	0	21.915	22	3	5	3	1	252	28.3	5.78	16.21	3	0	103.3	108.3	9.4	6.65	178	197.6	163.9	180	204.5	186.6
TRUE	High	Master Protein	198282013	calpain-2 catalytic subunit precursor [Bos taurus]	0	21.884	13	6	6	6	1	700	79.9	4.97	16.49	6	0	96.6	103.3	5.98	3.58	292.2	261	287	294.2	306.9	316
TRUE	High	Master Protein	982945767	PREDICTED: ras-related protein R-Ras2 isoform X1 [Bos taurus]	0	21.867	20	4	6	2	1	240	27.3	9.07	16.49	4	2	96.6	102	4.96	9.83	128.5	123.6	116.4	143.4	130.5	117.8
TRUE	High	Master Protein	27806349	tyrosine--tRNA ligase, cytoplasmic [Bos taurus]	0	21.852	14	8	8	8	1	528	59.1	7.72	20.06	8	0	90.1	97.8	4.52	7.12	398.1	430.2	398.4	440.9	432.4	385.4
TRUE	High	Master Protein	122692503	ATP-dependent 6-phosphofructokinase, liver type [Bos taurus]	0	21.844	7	5	11	2	1	780	85.2	7.36	26.99	5	0	88.7	108.8	8.13	11.4	29.2	32	34.4	34.6	39.2	43.5
TRUE	High	Master Protein	155372073	cullin-associated NEDD8-dissociated protein 1 [Bos taurus]	0	21.834	7	6	7	4	1	1230	136.3	5.78	15.67	6	0	101.3	94.9	22.71	18.71	37.5	48.2	30.7	38.8	35.1	26.6
TRUE	High	Master Protein	84000019	NADH dehydrogenase [ubiquinone] iron-sulfur protein 7, mitochondrial precursor [Bos taurus]	0	21.827	19	4	9	4	1	216	23.8	9.86	29.4	4	0	103	114.5	19.68	20.4	757	711	1013.1	841.3	935.3	618.2
TRUE	High	Master Protein	329664142	ubiquilin-2 [Bos taurus]	0	21.812	11	5	6	3	1	624	65.8	5.22	14.66	5	0	73.7	89.1	11.14	12.29	37.8	44.7	36.5	44.6	55.5	45.7
TRUE	High	Master Protein	114052110	calcium-binding protein 39 [Bos taurus]	0	21.737	17	6	6	6	1	341	39.8	6.89	17.28	6	0	106.6	109.3	17.11	11.79	230.5	216.6	295.9	241.9	236.2	193.6
TRUE	High	Master Protein	139949149	carbonyl reductase family member 4 [Bos taurus]	0	21.689	26	5	5	5	1	237	25.3	9.39	15.26	5	0	97.3	110.3	3.73	20.05	84.3	90.8	87.8	99.6	102.8	69.8
TRUE	High	Master Protein	116004215	60S ribosomal protein L13a [Bos taurus]	0	21.661	22	5	7	5	1	203	23.5	11.11	21.79	5	0	110	83.2	5.94	7.17	516.8	459.4	497.1	365.3	417.9	376.3
TRUE	High	Master Protein	300796339	cullin-3 [Bos taurus]	0	21.644	8	6	6	6	1	768	88.9	8.48	18.26	6	0	95.5	98.3	12.1	9.98	161.2	174	203.6	210.4	179.1	176.6
TRUE	High	Master Protein	528972299	PREDICTED: ADP-sugar pyrophosphatase isoform X2 [Bos taurus]	0	21.63	24	4	4	4	1	218	24.2	5.07	15.47	4	0	93.7	107	13.12	4.43	188.6	172.7	144.9	192.8	197.3	209.9
TRUE	High	Master Protein	529010478	PREDICTED: heterogeneous nuclear ribonucleoprotein F isoform X1 [Bos taurus]	0	21.61	14	4	6	3	1	414	45.7	5.49	15.95	4	0	101.5	79.5	5.94	5.65	83.1	91.7	82.7	65.1	70.5	63.3
TRUE	High	Master Protein	528997801	PREDICTED: transcription factor BTF3 isoform X1 [Bos taurus]	0	21.594	26	3	6	3	1	206	22.1	9.2	16.84	3	0	130.2	96	20.43	23.04	26.7	30.6	20.1	19.7	18.4	27.8
TRUE	High	Master Protein	114050781	transmembrane protein 109 precursor [Bos taurus]	0	21.564	14	3	6	3	1	243	26.2	9.98	15.73	3	0	128.5	88.3	10.35	4.26	358.9	314.2	293.8	214.5	215.8	231.4
TRUE	High	Master Protein	77736211	peptidyl-prolyl cis-trans isomerase NIMA-interacting 1 [Bos taurus]	0	21.517	35	5	6	5	1	163	18.3	8.82	15.38	5	0	92.1	100.5	12.29	2.21	319.3	398.6	330.3	360.2	359.9	374
TRUE	High	Master Protein	78045491	fascin [Bos taurus]	0	21.446	13	6	7	6	1	493	54.8	7.01	20.98	6	0	93.7	70.4	11.67	7.03	328.9	322.4	396	225.6	259.5	247
TRUE	High	Master Protein	62988310	tripartite motif-containing protein 54 [Bos taurus]	0	21.365	23	5	7	4	1	366	41.3	5.19	14.78	5	1	108	103.5	5.66	1.6	90.9	81.6	89.1	87.5	84.9	85.4
TRUE	High	Master Protein	115495033	inorganic pyrophosphatase [Bos taurus]	0	21.352	26	5	6	5	1	289	32.8	5.47	14.73	5	0	100.6	92.8	12.29	7.84	142.9	183	167.5	145.6	154.5	169.9
TRUE	High	Master Protein	116004057	keratin, type II cytoskeletal 75 [Bos taurus]	0	21.304	8	5	9	2	1	543	59	7.65	26.68	5	0	82.3	97.3	40.76	7.11	148.9	301.7	165.8	211.7	196	183.8
TRUE	High	Master Protein	27808640	peptidoglycan recognition protein 1 precursor [Bos taurus]	0	21.291	18	3	5	3	1	190	21.1	9.5	16.07	3	0	77.9	117.7	60.19	22.39	154.8	57.4	61.9	93.6	78.9	122.1
TRUE	High	Master Protein	346716218	3-mercaptopyruvate sulfurtransferase isoform 1 [Bos taurus]	0	21.149	21	5	6	5	1	335	36.9	6.8	15.21	5	0	123	90	12.48	10.91	141.6	166.5	182	128.3	103.5	121.8
TRUE	High	Master Protein	741944497	PREDICTED: ubiquitin-associated domain-containing protein 1 isoform X1 [Bos taurus]	0	21.123	21	7	7	7	1	441	49.2	5.3	12.31	7	0	92.9	114.3	2.72	5.15	269	283.5	272.9	335.7	338.1	307.8
TRUE	High	Master Protein	157279907	parathymosin [Bos taurus]	0	21.117	23	3	4	3	1	102	11.5	4.16	12.89	3	0	133.9	72.5	9.38	7.87	420.8	440.9	366.6	228	225.5	259
TRUE	High	Master Protein	155372147	isochorismatase domain-containing protein 1 [Bos taurus]	0	21.116	16	3	7	3	1	298	32.1	7.39	16.81	3	0	89.6	118.6	9.51	9.43	107.6	104.1	124	163.6	142.3	137.4
TRUE	High	Master Protein	115496264	protein lunapark [Bos taurus]	0	21.098	18	5	6	5	1	429	48.2	5.11	10.92	5	0	110.5	93.1	10.1	9.84	275	285.6	234.8	231.6	228.2	271.4
TRUE	High	Master Protein	114051195	protein SGT1 homolog [Bos taurus]	0	21.065	20	5	5	5	1	338	38.1	5.82	14.83	5	0	103.1	101	10.01	0.9	381	456.3	390.5	385.6	382.6	378.7
TRUE	High	Master Protein	226533803	importin subunit alpha-3 [Bos taurus]	0	21.051	13	4	6	2	1	521	57.9	4.96	15.12	4	0	77.9	116.5	30.51	20.84	14.3	14.6	23.8	22.1	21.9	14.9
TRUE	High	Master Protein	529014149	PREDICTED: B-cell receptor-associated protein 31 isoform X1 [Bos taurus]	0	21.028	18	6	9	6	1	245	27.9	9.19	23.8	6	0	117.3	89.9	7.45	11.02	834.6	881.8	759.8	639.2	563.3	703.1
TRUE	High	Master Protein	157074020	cysteine--tRNA ligase, cytoplasmic [Bos taurus]	0	21.001	9	6	6	6	1	832	94.1	6.61	15.33	6	0	97.7	105.1	15.38	8.35	148.8	145.1	111.1	135.6	158.3	156.1
TRUE	High	Master Protein	123858766	prefoldin subunit 2 [Bos taurus]	0	20.999	36	4	5	4	1	154	16.6	6.58	11.04	4	0	113.8	97.3	9.97	4.66	145.5	159.2	130.3	134	124.3	123.3
TRUE	High	Master Protein	78369418	THO complex subunit 4 [Bos taurus]	0	20.93	19	3	4	3	1	257	26.9	11.15	14.63	3	0	111.3	83.3	15.82	9.85	121.1	118.5	89.8	88.7	77.9	94.8
TRUE	High	Master Protein	77736381	ubiquitin thioesterase OTUB1 [Bos taurus]	0	20.876	24	5	6	5	1	271	31.3	5	21.44	5	0	105.1	91.1	8.06	4.4	289.4	324.8	339.1	298.4	281.5	274
TRUE	High	Master Protein	741919426	PREDICTED: ubiquitin-associated protein 2-like isoform X1 [Bos taurus]	0	20.821	8	7	8	7	1	1135	119.9	7.12	15.03	7	0	105.1	88.2	15.47	6.97	130.4	143.5	105.1	104.3	109.4	119.5
TRUE	High	Master Protein	114052905	septin-2 [Bos taurus]	0	20.816	19	5	6	5	1	361	41.5	6.6	17.81	5	0	117	78	9.04	13.36	266.8	288.2	240.3	178	217.1	170.1
TRUE	High	Master Protein	311307317	ATP synthase subunit g, mitochondrial [Bos taurus]	0	20.792	55	5	7	5	1	103	11.4	9.6	18.48	5	0	113.8	111.3	13.07	10.72	379.7	445.3	494.2	450.6	435.5	366.6
TRUE	High	Master Protein	153792723	scaffold attachment factor B1 [Bos taurus]	0	20.763	6	5	6	5	1	903	101.5	5.54	12.98	5	0	104	92.9	11.7	10.28	92.7	103.7	82	80.8	82.8	97.2
TRUE	High	Master Protein	741979270	PREDICTED: mth938 domain-containing protein isoform X1 [Bos taurus]	0	20.712	30	4	8	4	1	122	13.4	7.28	25.09	4	0	102.9	108.7	11.64	10.85	656.1	749.4	829.4	905.9	791.7	733
TRUE	High	Master Protein	982959500	PREDICTED: threonine--tRNA ligase, cytoplasmic isoform X1 [Bos taurus]	0	20.676	9	6	8	6	1	754	86.7	6.8	17.15	6	0	94.4	101.9	13.83	5.49	281	249.5	212.6	269.4	273.5	246.7
TRUE	High	Master Protein	149642865	COP9 signalosome complex subunit 3 [Bos taurus]	0	20.62	17	5	6	5	1	423	47.8	6.65	11.88	5	0	97.8	105.4	10.2	5.4	43.4	51.3	52.7	52.3	55.3	58.3
TRUE	High	Master Protein	528955686	PREDICTED: perilipin-3 isoform X1 [Bos taurus]	0	20.573	16	5	5	5	1	438	47.6	6.13	9.63	5	0	94.2	109.4	3.3	5.33	65.3	68.8	69.5	81.9	73.8	79.9
TRUE	High	Master Protein	30794332	GNAS complex locus isoform GNASL [Bos taurus]	0	20.523	20	5	6	4	1	394	45.7	5.71	11.48	5	0	86.2	104.8	5.4	26.6	85.1	76.9	78.5	90.6	95.4	143.5
TRUE	High	Master Protein	149642653	glucose 1,6-bisphosphate synthase [Bos taurus]	0	20.492	9	5	5	5	1	622	70.4	6.43	15.59	5	0	83.5	100.3	5.17	13.53	303.6	314.2	283.6	306.7	364.4	403
TRUE	High	Master Protein	155372029	40S ribosomal protein S9 [Bos taurus]	0	20.413	34	7	7	7	1	194	22.6	10.65	20.08	7	0	114.1	82.1	16.36	4.55	463	360.2	499.1	309.9	333.3	337.4
TRUE	High	Master Protein	722828537	protein phosphatase 1A isoform 1 [Bos taurus]	0	20.391	15	6	7	3	1	454	51.5	7.85	17.64	6	0	89.8	97.2	16.47	3.39	91.2	117	87.1	103.7	97.2	98.8
TRUE	High	Master Protein	27806129	60S ribosomal protein L24 [Bos taurus]	0	20.386	18	3	5	3	1	157	17.8	11.25	14.75	3	0	115.7	86	18.5	2.76	159.4	211.7	152.7	122.7	118.4	116.3
TRUE	High	Master Protein	741957710	PREDICTED: alanine--tRNA ligase, cytoplasmic isoform X1 [Bos taurus]	0	20.37	10	7	9	7	1	968	106.6	5.49	9.67	7	0	90.1	105	3.41	9.02	99.8	106.6	101.6	118.5	106.4	127.5
TRUE	High	Master Protein	156120777	nidogen-2 precursor [Bos taurus]	0	20.29	7	6	6	6	1	1305	142.7	5.34	11.34	6	0	112.6	85.6	10.15	14.17	112.6	132.4	136.8	87.2	115.9	100.7
TRUE	High	Master Protein	528969841	PREDICTED: 60S ribosomal protein L12 isoform X1 [Bos taurus]	0	20.265	29	5	6	5	1	190	20.5	9.33	15.89	5	0	101.7	81.8	2.87	7.2	336.1	336.4	353.2	270.5	295	256
TRUE	High	Master Protein	528942100	PREDICTED: farnesyl pyrophosphate synthase isoform X1 [Bos taurus]	0	20.249	14	5	7	5	1	425	48.7	5.94	20.5	5	0	105	91	9	4.43	347.4	394.2	415.1	366.3	337.9	341.6
TRUE	High	Master Protein	94966797	ecto-ADP-ribosyltransferase 3 precursor [Bos taurus]	0	20.171	11	4	5	1	1	390	44	5.59	17.51	4	0	39.1	216.4	144.51	74.32	4.5	65.9	3.6	3	30.2	25.2
TRUE	High	Master Protein	28461263	NADH dehydrogenase [ubiquinone] 1 beta subcomplex subunit 4 [Bos taurus]	0	20.149	33	3	4	3	1	129	15.2	9.7	14.99	3	0	114.8	94.3	8.63	11.8	151.3	151.9	175.4	107.3	136	124.7
TRUE	High	Master Protein	78045527	dehydrogenase/reductase SDR family member 11 precursor [Bos taurus]	0	20.123	24	5	5	5	1	255	27.8	6.71	15.77	5	0	92.5	107.8	12.93	3.61	190.9	200.7	242.4	247	233.8	230.9
TRUE	High	Master Protein	78042524	endoplasmic reticulum resident protein 44 precursor [Bos taurus]	0	20.095	14	5	5	4	1	406	46.8	5.31	15.92	5	1	90.3	109.2	3.4	0.61	210.2	198.9	197.8	240.6	238	240.5
TRUE	High	Master Protein	741980284	PREDICTED: O-acetyl-ADP-ribose deacetylase MACROD1 isoform X1 [Bos taurus]	0	20.087	12	3	7	3	1	336	36.6	9.32	22.47	3	0	130.1	107.4	18.4	4.08	699.7	495.4	544.3	419.3	451.4	449.1
TRUE	High	Master Protein	528973909	PREDICTED: tumor protein D54 isoform X1 [Bos taurus]	0	20.084	29	5	5	5	1	229	24.9	7.14	14.51	5	0	120.9	81.7	12.08	5	165	185.9	145.9	111.4	111.5	121.4
TRUE	High	Master Protein	741940728	PREDICTED: kinectin isoform X1 [Bos taurus]	0	20.057	4	4	4	4	1	1357	156.8	5.73	9.35	4	0	94.1	103.2	23.54	14.63	13.6	20.6	14.5	17.2	15.9	12.8
TRUE	High	Master Protein	139948705	leiomodin-1 [Bos taurus]	0	20.057	8	4	5	4	1	578	63.5	9.36	12.24	4	0	135	79.4	23.83	22.94	160.8	141.8	221.4	86.4	94.6	131.2
TRUE	High	Master Protein	528940909	PREDICTED: nuclear migration protein nudC isoform X1 [Bos taurus]	0	20.055	18	5	6	5	1	347	39.8	5.26	18.85	5	0	114.3	91	15.15	5.22	355.2	315.5	261.5	232.1	256.6	251.1
TRUE	High	Master Protein	78369510	ribonuclease inhibitor [Bos taurus]	0	20.051	9	3	4	3	1	456	48.8	4.74	12.94	3	0	97.4	109.7	14.41	11.86	320	342.7	257.4	404.9	360.4	319.2
TRUE	High	Master Protein	149773574	serine beta-lactamase-like protein LACTB, mitochondrial precursor [Bos taurus]	0	20.019	10	4	6	4	1	556	61.6	8.62	13.84	4	0	88	117.3	10.25	2.53	170.1	184.3	208.1	255.9	245.7	244.5
TRUE	High	Master Protein	157954069	syncoilin [Bos taurus]	0	19.982	19	6	6	6	1	479	54.7	4.73	11.46	6	0	104.6	85.8	8.24	4.32	64.3	75.5	68	55.8	52.7	57.4
TRUE	High	Master Protein	78369470	sodium/potassium-transporting ATPase subunit beta-1 [Bos taurus]	0	19.894	21	2	4	2	1	133	15.4	9.54	14.93	2	0	117.4	89.2	10.55	7.52	119.2	138.7	146.9	105.3	118.7	103.7
TRUE	High	Master Protein	62751339	proteasome subunit beta type-2 [Bos taurus]	0	19.852	37	5	7	5	1	201	22.9	7.03	11.26	5	0	112.5	97.4	4.67	6.22	328.4	304.7	332.6	273.9	284.3	308.9
TRUE	High	Master Protein	77735591	3-ketoacyl-CoA thiolase, peroxisomal [Bos taurus]	0	19.844	16	4	5	4	1	424	44.3	8.05	12.61	4	0	76.6	111.6	16.55	11.84	13	10.2	9.7	12.1	14.9	15.1
TRUE	High	Master Protein	229577019	transmembrane emp24 domain-containing protein 2 precursor [Bos taurus]	0	19.776	24	4	6	1	1	201	22.7	5.17	16.81	4	0	106.1	44	16.89	38.72	31	22	27.9	8.1	11.6	17.6
TRUE	High	Master Protein	982985998	PREDICTED: S-methyl-5'-thioadenosine phosphorylase [Bos taurus]	0	19.71	30	5	5	5	1	283	31.2	7.43	12.74	5	0	77.6	129.8	10.93	14.85	31.6	34.7	39.3	60.1	58.1	45.2
TRUE	High	Master Protein	114051321	eukaryotic initiation factor 4A-III [Bos taurus]	0	19.694	11	4	5	2	1	411	46.8	6.73	18.35	4	0	105.9	92.4	4	8.29	78.1	77.1	72.4	67.3	70.3	59.7
TRUE	High	Master Protein	154152173	uncharacterized protein LOC515358 [Bos taurus]	0	19.663	28	4	6	4	1	181	20.6	9.01	16.91	4	0	99.1	113	4.45	9.58	128.3	137.9	139.4	160.3	157.2	133.9
TRUE	High	Master Protein	83035039	UBX domain-containing protein 1 [Bos taurus]	0	19.61	24	4	4	4	1	297	33.4	5.49	11.18	4	0	108.1	93.8	24.48	7.48	126.3	171.3	107	111.9	97.1	109.5
TRUE	High	Master Protein	982927946	PREDICTED: uncharacterized protein LOC101904203 [Bos taurus]	0	19.553	5	7	8	7	1	1791	189.4	8.65	14.44	7	0	89.4	97.6	13.75	10.06	95	123.2	102	128.1	111.3	105.9
TRUE	High	Master Protein	77404233	ubiquitin-conjugating enzyme E2 variant 2 [Bos taurus]	0	19.547	32	4	6	2	1	145	16.4	8.09	17.17	4	2	109	94.8	25.22	10.2	381.6	255.2	250	254.3	221.9	209.1
TRUE	High	Master Protein	144226849	heterogeneous nuclear ribonucleoprotein D-like [Bos taurus]	0	19.532	10	3	6	3	1	420	46.4	9.57	8.79	3	0	99.7	101.3	16.71	12.2	83.3	92.9	66.3	72.2	92.3	84.7
TRUE	High	Master Protein	528949455	PREDICTED: thymopoietin-2 isoform X2 [Bos taurus]	0	19.529	13	5	5	5	1	454	50.7	9.41	13.95	5	0	127.4	69.6	13.71	13.93	393.7	398	308.8	215.1	205.9	265.1
TRUE	High	Master Protein	982916389	PREDICTED: pyruvate kinase PKLR isoform X1 [Bos taurus]	0	19.502	8	4	11	2	1	528	57.1	5.68	35.05	4	0
TRUE	High	Master Protein	741970297	PREDICTED: mitogen-activated protein kinase 14 isoform X1 [Bos taurus]	0	19.452	19	5	6	4	1	360	41.3	5.78	16.57	5	0	97.8	113	12.37	9.92	75.9	93.6	76.2	88	74.5	89.7
TRUE	High	Master Protein	336020387	histone H3.3 [Bos taurus]	0	19.418	40	8	10	1	1	136	15.3	11.27	30.12	8	0	109.7	99.2	18.46	8.36	65.3	55.7	44.9	48.9	57.1	50.3
TRUE	High	Master Protein	149773590	serine/threonine-protein phosphatase 2B catalytic subunit beta isoform [Bos taurus]	0	19.373	11	5	5	2	1	525	59.1	5.91	14.9	5	0	82.9	117.7	15.3	6.92	107.2	105.4	80.4	168.1	149.6	149.3
TRUE	High	Master Protein	78369254	60S ribosomal protein L3-like [Bos taurus]	0	19.347	15	5	6	5	1	407	46.4	10.39	14.09	5	0	93.9	93.5	7.17	4.58	103.7	116	118.9	108.5	115.5	118.8
TRUE	High	Master Protein	78365277	hsp90 co-chaperone Cdc37 [Bos taurus]	0	19.321	14	4	7	4	1	380	44.6	5.17	15.18	4	0	100	91.9	6.27	13.19	101.1	110.5	98.1	92.9	92.6	115.7
TRUE	High	Master Protein	528948637	PREDICTED: eukaryotic translation initiation factor 4B isoform X1 [Bos taurus]	0	19.313	7	4	4	4	1	615	69.3	5.73	13.92	4	0	119.2	100	3.36	16.48	246.6	256.4	239.8	206.9	156.8	216
TRUE	High	Master Protein	982987731	PREDICTED: laminin subunit alpha-2-like [Bos taurus]	0	19.296	8	5	7	5	1	753	83.9	6.51	20.6	5	0	107.2	69.6	10.14	10.4	309.5	287.8	350.9	183.8	225.9	200.9
TRUE	High	Master Protein	77735849	fructose-1,6-bisphosphatase 1 [Bos taurus]	0	19.272	17	4	5	3	1	338	36.7	6.99	15.73	4	0	77.2	98.1	7.71	20.92	46.5	52.4	45.6	41.8	63.4	59
TRUE	High	Master Protein	982941041	PREDICTED: lambda-crystallin homolog isoform X1 [Bos taurus]	0	19.27	14	3	4	3	1	352	38.9	7.03	14.09	3	0	96.5	99	2.28	6.13	129.9	135.4	134.8	150	138.3	133.2
TRUE	High	Master Protein	115496520	heterogeneous nuclear ribonucleoprotein H2 [Bos taurus]	0	19.254	15	4	4	1	1	449	49.2	6.3	13.84	4	0
TRUE	High	Master Protein	27806225	V-type proton ATPase catalytic subunit A [Bos taurus]	0	19.235	11	5	5	5	1	618	68.4	5.58	14.35	5	0	102.6	88.9	8.16	6.06	130.8	152	134.3	115.3	128.4	116.3
TRUE	High	Master Protein	528988462	PREDICTED: transmembrane emp24 domain-containing protein 2 isoform X1 [Bos taurus]	0	19.215	27	4	7	1	1	208	23.4	5.01	15.06	4	0
TRUE	High	Master Protein	27806469	peptidyl-prolyl cis-trans isomerase B precursor [Bos taurus]	0	19.2	24	5	7	5	1	208	22.7	9.22	17.99	5	0	113.7	80.1	13.1	4.78	697.2	537.4	651.7	471.1	429	458.9
TRUE	High	Master Protein	982994829	PREDICTED: beta-1-syntrophin-like [Bos taurus]	0	19.15	20	4	4	4	1	291	29.4	10.33	12.88	4	0	105	89.1	8.44	12.74	139.7	153.5	129.8	136.7	118.5	106.2
TRUE	High	Master Protein	330864779	transferrin receptor protein 1 [Bos taurus]	0	19.115	8	6	6	6	1	769	85.4	6.35	16.69	6	0	119	65	21.85	10.23	173	226.9	270.4	142.2	116.9	123.8
TRUE	High	Master Protein	42475536	39S ribosomal protein L12, mitochondrial precursor [Bos taurus]	0	19.102	29	4	9	4	1	198	21.4	9.17	14.52	4	0	114.9	100	7.28	2.27	188.4	217.8	201	169.1	174.9	176.6
TRUE	High	Master Protein	77736207	growth factor receptor-bound protein 2 [Bos taurus]	0	19.057	24	5	6	5	1	217	25.2	6.32	17.51	5	0	97.8	91.9	10.05	5.42	365.4	370.4	435.8	332.1	348.3	369.9
TRUE	High	Master Protein	66792862	cat eye syndrome critical region protein 5 [Bos taurus]	0	19.056	18	6	6	6	1	390	42.5	7.64	15.86	6	0	99.7	112.7	8.05	6.21	315.5	310.9	358.9	356.7	368.7	326.4
TRUE	High	Master Protein	77736489	non-histone chromosomal protein HMG-14 [Bos taurus]	0	19.018	43	4	4	4	1	101	10.8	9.5	12.12	4	0	138.9	70.8	11.71	15.36	274	308.4	243.9	136.1	139.6	178
TRUE	High	Master Protein	28603798	lupus La protein homolog [Bos taurus]	0	19.018	18	7	7	7	1	404	46.5	8.07	18.57	7	0	107.5	90.1	8.76	4.89	176.9	188.6	158.3	148.2	152.1	138.3
TRUE	High	Master Protein	741974444	PREDICTED: sulfotransferase 1A1 isoform X1 [Bos taurus]	0	19.012	22	5	6	5	1	295	34.2	7.01	14.58	5	0	107.5	77	18.67	10.77	234.6	220.9	162.2	181.9	158.2	147.7
TRUE	High	Master Protein	114051347	UMP-CMP kinase [Bos taurus]	0	18.991	16	3	4	3	1	228	26	8.29	12.7	3	0	107.7	98.9	5.37	18.15	194.6	175.8	191.6	221.9	156.6	175.9
TRUE	High	Master Protein	529015509	PREDICTED: ras-related protein Rab-21, partial [Bos taurus]	0	18.973	23	5	5	5	1	279	30.5	9.1	11.9	5	0	92.1	97.2	9.39	6.99	69.9	81.3	68.9	73	82.6	73.8
TRUE	High	Master Protein	741879605	PREDICTED: actin-binding LIM protein 2 isoform X1 [Bos taurus]	0	18.951	15	7	7	7	1	585	64.2	8.56	9.71	7	0	97	90.3	6.77	7.38	172.7	165.6	188.8	174.1	150.3	160.8
TRUE	High	Master Protein	326937675	IgM precursor [Bos taurus]	0	18.944	11	5	8	5	1	487	51.6	6.62	16.82	5	0	72.5	91.6	24.43	36.21	244.6	188.2	150.3	202.8	237.8	391.6
TRUE	High	Master Protein	528976058	PREDICTED: transcription elongation factor B polypeptide 1 isoform X1 [Bos taurus]	0	18.936	35	3	4	3	1	112	12.5	4.78	14.92	3	0	97.2	103.6	7.48	2.16	143	165.6	150.9	160.3	160.9	166.6
TRUE	High	Master Protein	157785591	peptidyl-prolyl cis-trans isomerase NIMA-interacting 4 [Bos taurus]	0	18.86	37	3	5	3	1	131	13.9	9.79	12.31	3	0	113.3	94.2	7.06	4.42	98.2	85.7	89.3	76.2	74.2	69.8
TRUE	High	Master Protein	329663369	galectin-related protein [Bos taurus]	0	18.858	26	3	4	3	1	172	18.9	5.35	13.96	3	0	107.5	103.7	14.54	21.67	104.5	114.2	138.1	149.1	110.2	99.9
TRUE	High	Master Protein	528971902	PREDICTED: tripeptidyl-peptidase 2 isoform X1 [Bos taurus]	0	18.853	9	8	8	8	1	1262	139.7	6.49	13.19	8	0	88.1	91.9	7.78	3.62	196	227.1	203.3	212	216.1	201.4
TRUE	High	Master Protein	77735387	fetuin-B precursor [Bos taurus]	0	18.801	10	3	5	3	1	387	42.6	5.77	14.83	3	0	103.6	101.4	43.9	38.95	312.4	218.1	121.6	122.2	282.1	213.5
TRUE	High	Master Protein	330417941	interleukin enhancer-binding factor 3 [Bos taurus]	0	18.788	7	5	5	5	1	899	95.9	8.81	13.62	5	0	91.7	94	33.8	5.87	324.5	204.2	174.9	198.9	209.2	223.5
TRUE	High	Master Protein	78369426	prostaglandin reductase 1 [Bos taurus]	0	18.737	20	5	6	5	1	329	35.7	7.47	17.64	5	0	92.3	107.6	29.37	41.09	178.3	280.8	170.3	125.5	207.7	298.4
TRUE	High	Master Protein	741918024	PREDICTED: phenylalanine--tRNA ligase beta subunit isoform X1 [Bos taurus]	0	18.734	9	5	5	5	1	616	68.7	8.47	15.04	5	0	81.9	112.6	8.14	6.45	145.2	153.4	130.5	202.7	199.7	179.7
TRUE	High	Master Protein	149643047	ATPase ASNA1 [Bos taurus]	0	18.674	21	5	7	5	1	348	38.8	4.91	9.38	5	0	107.3	92.4	9.62	11.41	63.7	68.1	56.2	54.9	49.8	62.5
TRUE	High	Master Protein	982970031	PREDICTED: ankyrin-3 isoform X9 [Bos taurus]	0	18.669	4	7	7	7	1	2056	225.6	6.29	15.21	7	0	95.8	101.9	8.72	6.05	185.3	220.5	207.8	221.1	206.7	233.4
TRUE	High	Master Protein	83035079	glutaredoxin-1 [Bos taurus]	0	18.662	11	2	4	2	1	106	11.8	8.18	13.8	2	0	112.7	120.9	11.69	6.76	229.1	283.1	237	274.6	240.1	254.2
TRUE	High	Master Protein	982938572	PREDICTED: atlastin-2 isoform X1 [Bos taurus]	0	18.644	10	5	5	5	1	584	66.8	6.4	12.68	5	0	104	89.2	6.95	7.72	75.9	85.4	75.9	63.9	65.1	73.5
TRUE	High	Master Protein	219522044	uncharacterized protein LOC790811 precursor [Bos taurus]	0	18.632	11	4	6	1	1	361	40.5	7.14	20.95	4	1	115	66.4	13.42	6.27	190.5	182.4	146.8	113.5	100.2	105.3
TRUE	High	Master Protein	260593653	xaa-Pro dipeptidase [Bos taurus]	0	18.609	11	4	4	4	1	493	54.8	6.01	12.72	4	0	90.3	101.5	14.78	5.46	123.4	166.1	152.4	177.6	171.2	159.4
TRUE	High	Master Protein	982988537	PREDICTED: cartilage intermediate layer protein 1 isoform X1 [Bos taurus]	0	18.582	6	5	5	5	1	949	106.1	8.24	13.55	5	0	119.3	80.8	20.04	5.75	109.8	109.5	75.5	73.8	81.6	74.2
TRUE	High	Master Protein	529013747	PREDICTED: RNA-binding motif protein, X chromosome isoform X1 [Bos taurus]	0	18.576	12	4	4	4	1	391	42.3	10.02	12.52	4	0	118.4	83.6	16.95	11.26	160.3	185.7	131.7	92.7	113.7	113.3
TRUE	High	Master Protein	982913955	PREDICTED: ras-related protein Ral-B isoform X1 [Bos taurus]	0	18.548	27	5	6	2	1	206	23.4	6.62	11.2	5	0	116.1	88.3	8.47	3.9	255.7	287.8	245	183.6	194.4	197.9
TRUE	High	Master Protein	115497716	myosin regulatory light polypeptide 9 [Bos taurus]	0	18.535	28	4	5	1	1	172	19.8	4.92	13.45	4	0	125.7	77.2	11.97	4.21	109.1	115.1	90.9	70.7	65.1	67
TRUE	High	Master Protein	156120339	acyl-coenzyme A thioesterase 13 [Bos taurus]	0	18.505	26	4	6	4	1	155	16.8	9.23	17.12	4	0	116.5	94.1	27.8	17.61	382.1	448.2	644.8	431	302.5	361.8
TRUE	High	Master Protein	27807389	craniofacial development protein 2 [Bos taurus]	0	18.436	10	5	5	5	1	592	66.3	5.41	11.44	5	0	109.2	84.1	6.06	5.01	150.1	149.3	134.5	116.9	106.3	115
TRUE	High	Master Protein	62751723	vacuolar protein-sorting-associated protein 25 [Bos taurus]	0	18.432	24	4	4	4	1	176	20.7	6.34	14.5	4	0	108.1	106.4	19.51	16.47	315	338.8	449.5	333.4	269.3	376.1
TRUE	High	Master Protein	529010979	PREDICTED: dual specificity phosphatase DUPD1 isoform X1 [Bos taurus]	0	18.41	18	3	3	3	1	219	25	6.43	10.96	3	0	111.9	80.8	17.31	11.09	217.3	222.8	293.1	181.9	161	145.9
TRUE	High	Master Protein	70778766	60S ribosomal protein L31 [Bos taurus]	0	18.41	38	5	6	5	1	125	14.5	10.54	17.64	5	0	130	88.6	5.58	8.96	579.9	624.2	560	362.8	395.3	433.9
TRUE	High	Master Protein	982935179	PREDICTED: laminin subunit alpha-2-like [Bos taurus]	0	18.395	6	3	4	3	1	673	74.1	7.18	11.03	3	0	108.1	97.2	22.62	28.17	43	68.4	58.5	52.6	70.8	40.2
TRUE	High	Master Protein	29135313	protein-glutamine gamma-glutamyltransferase 2 [Bos taurus]	0	18.378	10	6	8	6	1	687	77.1	5.26	15.07	6	0	83	79.8	28.8	3.21	121.1	122.8	194.9	123.9	116.7	118
TRUE	High	Master Protein	119331196	sorting nexin-3 [Bos taurus]	0	18.358	25	4	5	3	1	162	18.8	8.66	15.86	4	0	103.7	88.9	11.98	2.63	268.7	328.1	268	238.1	226.1	230.4
TRUE	High	Master Protein	741931435	PREDICTED: 6-phosphogluconolactonase isoform X1 [Bos taurus]	0	18.353	22	3	5	1	1	224	23.6	6.19	11	3	0	96.3	98.7	17.54	7.75	25.4	36.1	30.2	31	34.5	29.8
TRUE	High	Master Protein	147902079	glycine--tRNA ligase [Bos taurus]	0	18.34	12	5	5	5	1	739	83.1	7.3	10.51	5	0	95.1	91.5	14.08	8.35	100.4	92.9	75.7	91.5	89.4	78.1
TRUE	High	Master Protein	114053121	reticulocalbin-3 precursor [Bos taurus]	0	18.339	13	3	5	3	1	328	37.5	4.89	12.6	3	0	82.8	145	38.11	54.71	39.9	28.3	18	14.9	49.6	55.3
TRUE	High	Master Protein	741956452	PREDICTED: acyl-CoA dehydrogenase family member 10 isoform X1 [Bos taurus]	0	18.316	7	6	6	5	1	1055	117.6	7.84	16.53	6	1	111.2	96.3	14.67	0.99	97.3	94.7	122.5	84.2	82.9	84.4
TRUE	High	Master Protein	329663806	cytoplasmic dynein 1 light intermediate chain 2 [Bos taurus]	0	18.298	16	6	6	6	1	492	54.1	6.16	9.11	6	0	110.7	97	11.03	19.23	69.3	80.3	65.1	57.1	60.7	80.7
TRUE	High	Master Protein	149642631	PITH domain-containing protein 1 [Bos taurus]	0	18.293	19	3	4	3	1	211	24.1	5.72	13.48	3	0	94.6	117.9	10.68	3.72	109.7	88.5	100.4	125.1	117.3	125.4
TRUE	High	Master Protein	529001780	PREDICTED: aminoacylase-1 isoform X1 [Bos taurus]	0	18.255	8	3	4	3	1	408	45.4	5.41	11.54	3	0	102.6	108.3	10.21	12.85	178.7	195.6	218.9	223.3	206.5	172.6
TRUE	High	Master Protein	78369296	ubiquitin-conjugating enzyme E2 variant 1 [Bos taurus]	0	18.25	26	3	5	1	1	147	16.5	7.93	15.25	3	0	110.3	101.6	8.56	13.48	204.6	242.6	229.8	214.1	166.8	211.7
TRUE	High	Master Protein	528993469	PREDICTED: 60S ribosomal protein L28 isoform X1 [Bos taurus]	0	18.223	16	4	5	4	1	165	18.4	11.9	13.16	4	0	119.5	81.4	11.74	10.1	639.3	618.4	510.4	421.1	391.3	476.8
TRUE	High	Master Protein	62460462	eukaryotic translation initiation factor 1 [Bos taurus]	0	18.215	27	3	4	3	1	113	12.7	7.44	11.26	3	0	105.5	95.1	16.24	10.67	126.6	161	119.9	130.8	106.3	114.1
TRUE	High	Master Protein	300797613	importin-7 [Bos taurus]	0	18.204	6	4	4	4	1	1038	119.5	4.82	13.54	4	0	92.4	95.9	3.67	7.56	102.3	102.8	96.2	119.3	106.2	103.8
TRUE	High	Master Protein	110626169	sequestosome-1 [Bos taurus]	0	18.164	18	4	5	4	1	440	47.8	5.12	12.99	4	0	102.3	97	5.01	5.25	94.9	104.8	101.7	96.5	88	96.5
TRUE	High	Master Protein	528958976	PREDICTED: chromobox protein homolog 1 [Bos taurus]	0	18.15	24	3	4	2	1	185	21.4	4.93	8.42	3	0	123.1	73.4	24.72	24.98	21.4	34.6	25.5	15.2	22.2	14.4
TRUE	High	Master Protein	27806335	actin-related protein 3 [Bos taurus]	0	18.144	17	5	5	5	1	418	47.3	5.88	12.2	5	0	93.2	77.2	2.61	1.53	119.5	113.6	115.4	95.4	95.6	98
TRUE	High	Master Protein	114051692	complement component C6 precursor [Bos taurus]	0	18.116	4	3	5	3	1	932	104.5	6.98	14.05	3	0	73.5	103.7	22.34	13.01	14.5	10.4	9.7	14.7	17.9	14.1
TRUE	High	Master Protein	66792868	40S ribosomal protein S15 [Bos taurus]	0	18.109	37	3	12	3	1	145	17	10.39	15.51	3	0	137.9	67.9	7.31	20.15	121.7	123	107.6	60	53.8	78.6
TRUE	High	Master Protein	114052697	tapasin precursor [Bos taurus]	0	18.107	12	3	4	3	1	447	48	7.37	10.59	3	0	101.8	99.4	1.6	3.83	27.5	26.7	27.2	26.6	27.5	25.5
TRUE	High	Master Protein	741980574	PREDICTED: lymphocyte-specific protein 1 isoform X1 [Bos taurus]	0	18.083	19	5	5	5	1	414	45	5.43	8.46	5	0	110.9	79.1	25.77	11.58	56.9	55.3	34.3	39.4	46.2	37.1
TRUE	High	Master Protein	115495497	myristoylated alanine-rich C-kinase substrate [Bos taurus]	0	18.081	23	5	9	5	1	335	32	4.7	18.3	5	0	126.6	72.1	11.56	7.77	372	357.3	297.4	198.5	203.5	228.9
TRUE	High	Master Protein	115495555	endoplasmic reticulum resident protein 29 precursor [Bos taurus]	0	18.015	31	6	7	6	1	258	28.8	5.82	13.54	6	0	115.9	86.6	17.09	6.9	294.8	275.1	209.9	205.6	192.2	220.6
TRUE	High	Master Protein	139948696	nucleolar protein 3 [Bos taurus]	0	17.997	26	3	6	3	1	206	22.6	4.17	10.82	3	0	109.8	103.4	21.97	9.45	72	86.3	55.1	67.9	60.6	73.2
TRUE	High	Master Protein	78042492	60S ribosomal protein L23 [Bos taurus]	0	17.955	39	4	4	4	1	140	14.8	10.39	10.96	4	0	95.9	94.9	1.95	13.38	236.4	245.5	243.3	250.8	240.7	193.6
TRUE	High	Master Protein	134085789	NEDD8-conjugating enzyme Ubc12 [Bos taurus]	0	17.949	21	4	5	4	1	183	20.9	7.69	13.48	4	0	97.7	109.4	2.22	8.05	170.8	168.6	176	191.6	191.3	165.9
TRUE	High	Master Protein	336088649	immunoglobulin-binding protein 1 [Bos taurus]	0	17.934	20	4	4	4	1	338	39	5.53	9.79	4	0	95.9	108.5	6.63	13.6	70.5	72.5	63.8	89.5	68.1	79.7
TRUE	High	Master Protein	529007644	PREDICTED: mitochondrial fission 1 protein isoform X1 [Bos taurus]	0	17.921	15	2	9	2	1	155	17.2	9.39	19.92	2	0	106.9	104.4	8.6	4.18	210.5	249.6	226.5	221.2	234.2	216.1
TRUE	High	Master Protein	155372117	chromobox protein homolog 3 [Bos taurus]	0	17.832	23	3	4	2	1	183	20.8	5.33	10.29	3	1	101.4	81.7	11.17	9.25	45.2	52.4	42.3	32.6	39.2	36.4
TRUE	High	Master Protein	164518984	acyl-CoA-binding domain-containing protein 7 [Bos taurus]	0	17.804	27	4	4	4	1	88	10	5.6	15.46	4	0	90.4	125.2	32.29	21.35	448.4	260.8	271	350.6	375.3	514.3
TRUE	High	Master Protein	528956191	PREDICTED: drebrin isoform X1 [Bos taurus]	0	17.749	8	5	5	5	1	706	77	4.49	14.27	5	0	104.4	70.2	12.51	14.04	118.4	113.8	93	80.8	76.6	61.3
TRUE	High	Master Protein	155372199	metaxin-2 [Bos taurus]	0	17.706	34	6	8	6	1	264	29.7	6.29	12.38	6	0	91.7	123.8	16.5	2.23	230.8	245.7	312.3	337.8	323	331.4
TRUE	High	Master Protein	528943045	PREDICTED: cold shock domain-containing protein E1 isoform X1 [Bos taurus]	0	17.665	8	7	7	7	1	844	93.8	6.52	17.71	7	0	92.7	93	4.15	14.37	227.5	244.5	228	228.9	279.8	213.8
TRUE	High	Master Protein	77736509	S-phase kinase-associated protein 1 [Bos taurus]	0	17.665	30	4	7	4	1	163	18.6	4.54	13.76	4	0	101.2	107.9	3.44	4.66	259.4	277.7	266.9	272.4	299	284.5
TRUE	High	Master Protein	165973956	ATP synthase subunit f, mitochondrial [Bos taurus]	0	17.626	27	2	7	2	1	88	10.3	9.91	17.42	2	0	112.5	93.8	46.54	8.38	237.6	152.5	391.9	179.7	198.3	212.6
TRUE	High	Master Protein	27806523	neurofilament light polypeptide [Bos taurus]	0	17.623	6	3	11	2	1	555	62.6	4.6	25.26	3	0
TRUE	High	Master Protein	346716304	CD99 antigen precursor [Bos taurus]	0	17.599	32	3	13	3	1	186	19.5	4.92	4.14	3	0	116.1	95.6	18.64	23.22	187.3	146.4	131.5	120.6	87.1	140.4
TRUE	High	Master Protein	149642955	protein Z-dependent protease inhibitor precursor [Bos taurus]	0	17.598	10	4	7	4	1	452	52	6.48	12.64	4	0	82.9	122.1	18.26	8.19	124.4	97.6	88	143.7	124.6	144.4
TRUE	High	Master Protein	114051407	cytoplasmic dynein 1 light intermediate chain 1 [Bos taurus]	0	17.576	16	5	5	5	1	524	56.5	6.2	11.15	5	0	105.3	96.3	11.38	9.72	137.1	171.2	163.5	167.8	138.6	149.4
TRUE	High	Master Protein	982944712	PREDICTED: aspartyl/asparaginyl beta-hydroxylase isoform X1 [Bos taurus]	0	17.568	8	6	8	4	1	839	94.9	5.34	20.07	6	2	125.2	70.6	8.01	14.86	298.8	265.4	310.4	150	168.5	200.8
TRUE	High	Master Protein	85719292	glycylpeptide N-tetradecanoyltransferase 1 [Bos taurus]	0	17.541	10	5	5	4	1	496	56.7	7.99	13.44	5	1	102.8	107.2	6.8	10.96	58	54.7	62.6	66.5	53.3	60.5
TRUE	High	Master Protein	27805919	histidine triad nucleotide-binding protein 3 [Bos taurus]	0	17.533	26	3	4	3	1	182	20.4	6.25	8.1	3	0	98.6	98.8	6.39	15.16	44.4	49.5	44.4	44.5	47.7	35.3
TRUE	High	Master Protein	77736461	isoamyl acetate-hydrolyzing esterase 1 homolog [Bos taurus]	0	17.485	20	4	6	4	1	249	27.6	5.91	19.84	4	0	107	104.5	8.69	2.35	293.3	348.7	330	327.6	312.7	322.3
TRUE	High	Master Protein	156523072	transmembrane protein 43 [Bos taurus]	0	17.442	14	4	4	4	1	400	44.8	8.7	12.87	4	0	114.9	83.9	4.22	16.27	278.6	256.2	270.2	197.3	193.6	256.1
TRUE	High	Master Protein	27806933	adenosine deaminase [Bos taurus]	0	17.429	12	5	7	5	1	363	40.9	5.5	18.08	5	0	113.9	87.3	11.34	14.11	242.4	294.4	299.5	278.2	225.8	215
TRUE	High	Master Protein	134085706	keratin, type II cytoskeletal 6A [Bos taurus]	0	17.408	6	4	8	1	1	571	60.8	8.09	18.35	4	0	94.5	99.9	53.58	16.92	28.8	87.3	49.9	66.3	48.2	52.7
TRUE	High	Master Protein	982924675	PREDICTED: heterogeneous nuclear ribonucleoprotein A1 isoform X1 [Bos taurus]	0	17.321	15	5	7	4	1	373	38.8	9.13	19.43	5	0	110	82.3	8.29	8.22	167.8	177.1	150.2	130.9	111.4	125.6
TRUE	High	Master Protein	27806369	thioredoxin, mitochondrial precursor [Bos taurus]	0	17.318	9	2	3	2	1	166	18.4	8.59	11.93	2	0	124.8	105.8	16.56	5.48	204.5	251.3	286.1	232.2	213	210.2
TRUE	High	Master Protein	114052094	calponin-1 [Bos taurus]	0	17.317	19	4	5	4	1	297	33.3	8.97	11.58	4	0	127.5	78.1	20.13	8.51	96.8	66.4	73.4	41.5	45	49.2
TRUE	High	Master Protein	528955555	PREDICTED: MICOS complex subunit MIC13 isoform X1 [Bos taurus]	0	17.298	42	4	6	4	1	139	15.4	7.5	12.89	4	0	94.4	105.9	23.01	15.26	321.8	356.1	491.4	413	399.5	308.2
TRUE	High	Master Protein	149642577	beta-adducin [Bos taurus]	0	17.275	6	4	5	4	1	724	80.6	5.59	16.14	4	0	94.3	115	16.58	15.05	199.1	190.9	144.3	232.7	229.5	297
TRUE	High	Master Protein	156121355	eukaryotic translation initiation factor 3 subunit B [Bos taurus]	0	17.255	9	5	5	5	1	786	88.9	4.97	12.68	5	0	92.8	100.3	9.48	10.14	119.9	144.1	127.3	141.5	137.6	116.6
TRUE	High	Master Protein	741971026	PREDICTED: spliceosome RNA helicase DDX39B isoform X1 [Bos taurus]	0	17.238	17	6	7	6	1	428	48.9	5.67	13.06	6	0	93.3	83.6	4.05	10.51	180.1	169.4	166.9	151.7	180.3	150.4
TRUE	High	Master Protein	164420731	transaldolase [Bos taurus]	0	17.219	18	6	9	6	1	337	37.7	7.47	17.92	6	0	95.7	100.2	14.92	5.49	338.6	340.2	258.6	348	354.2	385.2
TRUE	High	Master Protein	528978427	PREDICTED: ADP-ribosylation factor GTPase-activating protein 2 isoform X1 [Bos taurus]	0	17.181	10	5	5	5	1	534	58.3	8.18	13.31	5	0	115.8	93.5	11	6.24	112.1	139.5	123.6	107.2	94.8	99.7
TRUE	High	Master Protein	28461207	NADH dehydrogenase [ubiquinone] 1 alpha subcomplex subunit 6 [Bos taurus]	0	17.157	35	4	7	4	1	128	15	10.04	20.89	4	0	130.1	101.9	17.91	15.1	1078	1182	1509.2	925.9	1029.7	758.9
TRUE	High	Master Protein	346421394	nicotinamide phosphoribosyltransferase [Bos taurus]	0	17.031	18	6	6	6	1	491	55.4	7.2	10.33	6	0	101.1	94.6	13.55	10.66	126	135.8	103.6	141.2	117.9	118
TRUE	High	Master Protein	983000164	PREDICTED: echinoderm microtubule-associated protein-like 2 isoform X1 [Bos taurus]	0	17.017	6	4	4	4	1	859	92.7	7.12	11.71	4	0	85.3	110.9	8.75	10.97	112.8	134	121.1	164.3	157.5	132.7
TRUE	High	Master Protein	756761810	phosphoglucomutase-2 [Bos taurus]	0	16.995	12	5	7	5	1	602	67.4	6.73	10.5	5	0	88.9	91.3	4.01	8.81	79.3	85.4	84.6	74.5	87.4	86.8
TRUE	High	Master Protein	983001401	PREDICTED: cytochrome c oxidase subunit 7C, mitochondrial [Bos taurus]	0	16.985	29	2	8	2	1	63	7.3	11.4	20.35	2	0	128	115.4	26.8	5.83	558.3	560.6	866.6	505.2	538.5	479.4
TRUE	High	Master Protein	154152001	glutaredoxin-related protein 5, mitochondrial [Bos taurus]	0	16.938	17	3	5	3	1	158	16.8	7.99	16.04	3	0	116.6	100	13.58	13.47	411.7	472.8	540.6	405.4	318.3	407.2
TRUE	High	Master Protein	94966984	prostamide/prostaglandin F synthase [Bos taurus]	0	16.902	25	3	4	3	1	201	21.5	6.33	13.13	3	0	106	111.4	15.93	31.22	264.6	249.6	193.3	173.5	333.1	262.3
TRUE	High	Master Protein	528989634	PREDICTED: ubiquitin fusion degradation protein 1 homolog isoform X1 [Bos taurus]	0	16.865	15	4	5	4	1	307	34.5	6.7	14.48	4	0	96.3	106.8	16.79	4.41	53.9	57.9	73.5	67.6	64.3	61.9
TRUE	High	Master Protein	528941675	PREDICTED: coatomer subunit alpha isoform X1 [Bos taurus]	0	16.857	6	5	5	5	1	1233	139.3	7.59	11.46	5	0	86	93.1	4.65	6.21	62.8	68.8	64.7	70.1	77.2	69
TRUE	High	Master Protein	126723237	ubiquitin-conjugating enzyme E2 G1 [Bos taurus]	0	16.848	29	3	3	3	1	170	19.5	5.3	10.24	3	0	111.8	110.2	12.91	12.48	23.3	29.8	25.1	24.8	21.8	28.1
TRUE	High	Master Protein	41386798	polyadenylate-binding protein 1 [Bos taurus]	0	16.844	8	4	4	3	1	636	70.6	9.5	13.06	4	0	107	76.5	11.88	14.37	28.1	23	23.1	18.4	13.8	16.5
TRUE	High	Master Protein	157428056	beta-2-syntrophin [Bos taurus]	0	16.801	6	3	4	3	1	540	57.9	8.69	13.22	3	0	95.3	101.2	13.87	1.95	152.9	200.3	168.7	182.2	179.2	175.3
TRUE	High	Master Protein	114051395	RNA 3'-terminal phosphate cyclase [Bos taurus]	0	16.725	10	3	4	3	1	366	39.2	7.99	8.31	3	0	92	105.1	14.85	23.16	55	62.1	73.7	86.7	71	54
TRUE	High	Master Protein	529001449	PREDICTED: inosine-5'-monophosphate dehydrogenase 2 isoform X1 [Bos taurus]	0	16.649	9	4	4	4	1	538	58.2	7.69	12.87	4	0	90.3	97.8	17.88	7.57	119.8	170.7	139.8	152.6	151.4	132.9
TRUE	High	Master Protein	198282005	probable ATP-dependent RNA helicase DDX17 [Bos taurus]	0	16.64	7	4	4	3	1	650	72.3	8.59	9.23	4	1	98.3	75	6.88	14.56	96.7	110.4	100.9	77	87.6	65.3
TRUE	High	Master Protein	955399571	mitochondrial carrier homolog 2 isoform 1x [Bos taurus]	0	16.638	14	4	4	4	1	314	34.4	8.13	12.04	4	0	88.9	116.7	18.03	14.44	172.9	186.5	241.1	244.7	253.8	192.2
TRUE	High	Master Protein	136255738	long-chain fatty acid transport protein 1 precursor [Bos taurus]	0	16.618	8	4	4	4	1	646	71	8.53	13.12	4	0	97	124.1	9.05	10.58	190.3	228.2	209.9	288.9	268.6	233.7
TRUE	High	Master Protein	528950061	PREDICTED: target of Myb protein 1 isoform X1 [Bos taurus]	0	16.617	14	5	5	5	1	510	56.1	4.84	12.44	5	0	99.5	101.7	12.92	4.09	218.7	271.1	218	223.4	218.1	236.1
TRUE	High	Master Protein	149642611	dynactin subunit 1 [Bos taurus]	0	16.545	5	4	6	4	1	1239	136.7	5.4	12.45	4	0	99.5	79.3	5.44	9.49	72.8	74.5	67.1	68	57.8	58
TRUE	High	Master Protein	90403624	toll-interacting protein [Bos taurus]	0	16.538	14	3	5	3	1	273	30.1	5.47	10.55	3	0	100.9	106.3	17.58	15.3	73.3	79	55.7	91.3	67.3	77.2
TRUE	High	Master Protein	528974050	PREDICTED: 40S ribosomal protein S21 isoform X1 [Bos taurus]	0	16.529	37	3	4	3	1	83	9.1	8.5	12.25	3	0	132.2	78.2	8.97	3.25	564.5	675.6	618.2	365.6	358.6	382
TRUE	High	Master Protein	983001224	PREDICTED: A-kinase anchor protein 1, mitochondrial isoform X1 [Bos taurus]	0	16.472	11	5	6	5	1	843	89.6	4.91	8.91	5	0	96.3	105.2	2.92	6.83	153	153.1	161	179.4	167.3	156.5
TRUE	High	Master Protein	114051137	tetranectin precursor [Bos taurus]	0	16.459	17	2	5	2	1	202	22.1	5.64	16.9	2	0	108.7	96.8	12.96	10.7	58.3	58.9	46.4	46.6	52	57.7
TRUE	High	Master Protein	125991864	coronin-1C [Bos taurus]	0	16.446	12	5	6	5	1	474	53.1	6.74	15.37	5	0	80.2	70.4	11.77	9.43	82.3	90.9	103.9	79.7	85.8	71
TRUE	High	Master Protein	115496618	microtubule-associated protein RP/EB family member 1 [Bos taurus]	0	16.442	22	5	6	3	1	268	30.1	5.31	13.65	5	0	113.5	95.9	5.62	28.02	17.2	17.7	19.2	15.8	15	9
TRUE	High	Master Protein	741969892	PREDICTED: ras-related protein Rab-7a isoform X1 [Bos taurus]	0	16.427	11	2	3	2	1	207	23.5	6.7	10.19	2	0	119.6	80	5.18	13.5	113.9	105.9	103.2	70.8	61	80.1
TRUE	High	Master Protein	114051578	histidine--tRNA ligase, cytoplasmic [Bos taurus]	0	16.409	11	4	4	4	1	509	57.2	6.04	11.96	4	0	99.7	92.1	3.64	7.65	139.9	131.5	140.4	129.1	121.3	141.2
TRUE	High	Master Protein	119914936	PREDICTED: histone H1x [Bos taurus]	0	16.407	14	3	5	3	1	214	22.3	10.71	14.68	3	0	135.5	78.4	12.23	9	521.5	488.7	409	255.2	282.8	305.7
TRUE	High	Master Protein	115497078	serine/arginine-rich splicing factor 1 [Bos taurus]	0	16.393	17	5	6	5	1	248	27.7	10.36	16.25	5	0	111.9	79.5	14.84	5.81	225.3	248.2	184	150.7	160.1	169.2
TRUE	High	Master Protein	122692461	rho-related GTP-binding protein RhoG [Bos taurus]	0	16.381	32	4	5	4	1	191	21.3	8.12	13.92	4	0	81	102.2	38.64	17.55	170.6	101	84.2	92.4	127.8	127.5
TRUE	High	Master Protein	149642699	nucleosome assembly protein 1-like 1 [Bos taurus]	0	16.364	10	4	5	3	1	391	45.3	4.46	15.36	4	0	95	96.7	1.28	4.7	81.8	82	80.1	83.3	87.1	79.3
TRUE	High	Master Protein	155371911	L-2-hydroxyglutarate dehydrogenase, mitochondrial precursor [Bos taurus]	0	16.353	9	4	4	4	1	463	51	8.97	12.77	4	0	90.8	116.9	13.18	10.09	316.7	357	411.7	459.7	539.7	451.4
TRUE	High	Master Protein	528977170	PREDICTED: probable ATP-dependent RNA helicase DDX6 isoform X1 [Bos taurus]	0	16.287	13	4	4	4	1	483	54.3	8.66	10.9	4	0	107.4	92.4	2.4	12.18	113.1	113	117.8	95.6	118.3	97.3
TRUE	High	Master Protein	115496654	leucine carboxyl methyltransferase 1 [Bos taurus]	0	16.276	9	4	5	4	1	332	38	5.62	11.26	4	0	99.4	93.9	3.73	7.51	250.2	243.9	262.4	248.7	236.3	214.2
TRUE	High	Master Protein	116004143	mitochondrial-processing peptidase subunit alpha precursor [Bos taurus]	0	16.262	8	2	2	2	1	525	58.1	7.08	9.28	2	0	99.5	86.4	17.3	20.79	14.3	18.9	20.1	16.4	13.3	20.1
TRUE	High	Master Protein	70778728	eukaryotic translation initiation factor 3 subunit H [Bos taurus]	0	16.255	17	5	5	5	1	352	39.9	6.67	12.59	5	0	101.6	89.3	6.6	2.13	190.9	167.3	181.2	162.8	159.3	156
TRUE	High	Master Protein	528947750	PREDICTED: zyxin isoform X1 [Bos taurus]	0	16.254	8	4	4	4	1	570	61.2	6.76	13.68	4	0	111.1	102.6	17.17	20.1	221.7	240.7	170.7	149.1	204.8	223.5
TRUE	High	Master Protein	939281500	myelin protein P0 isoform L-MPZ precursor [Bos taurus]	0	16.228	17	5	8	5	1	312	34.3	9.6	19.74	5	0	135.2	90.9	29.43	28.31	104.5	162.2	193.5	78.4	140.2	109
TRUE	High	Master Protein	931717266	complement component C8 beta chain precursor [Bos taurus]	0	16.209	8	3	3	3	1	590	66.6	8.03	10.8	3	0	94.5	106.5	23.32	7.61	80	62.4	50.2	70.3	69.5	79.5
TRUE	High	Master Protein	115496079	eukaryotic translation initiation factor 4H [Bos taurus]	0	16.2	25	4	5	4	1	228	25.2	8.1	11.95	4	0	120.2	92.3	7.54	5.55	663.2	707.5	608.2	509.6	482.6	539.2
TRUE	High	Master Protein	27806587	ubiquitin-conjugating enzyme E2 K [Bos taurus]	0	16.197	28	3	4	3	1	200	22.4	5.44	10.18	3	0	107.2	92.3	10.85	12.83	111.6	127.6	103.2	109	84.3	96.1
TRUE	High	Master Protein	329664906	fragile X mental retardation syndrome-related protein 2 [Bos taurus]	0	16.177	8	4	5	2	1	673	74.2	6.54	12.72	4	0
TRUE	High	Master Protein	528937085	PREDICTED: DCN1-like protein 1 isoform X1 [Bos taurus]	0	16.163	18	4	4	4	1	244	28.3	4.98	11.58	4	0	102.8	111.2	4.69	15.08	301.1	303.7	327.6	373.8	328.6	275.6
TRUE	High	Master Protein	982928652	PREDICTED: ras GTPase-activating protein-binding protein 2 isoform X1 [Bos taurus]	0	16.119	7	3	3	3	1	482	54	5.55	11.07	3	0	120.1	88.2	4.79	8.52	506.4	460.1	483.4	375.6	316.9	354.9
TRUE	High	Master Protein	223278400	DNA-(apurinic or apyrimidinic site) lyase [Bos taurus]	0	16.094	14	3	3	3	1	318	35.6	8.1	8.8	3	0	96	94.2	8.5	7.1	46.6	54.7	53.5	48.8	56.3	52.6
TRUE	High	Master Protein	329664922	splicing factor, proline- and glutamine-rich [Bos taurus]	0	16.092	7	5	7	5	1	707	76.2	9.44	17.02	5	0	119.3	74.8	15.33	2.58	150.2	153.3	114.8	95.8	94.1	91
TRUE	High	Master Protein	77736321	acyl-protein thioesterase 1 [Bos taurus]	0	16.023	17	4	5	4	1	230	24.6	6.77	12.47	4	0	89.7	102	22.78	4.27	458.8	317.8	313.2	340.4	361.5	370
TRUE	High	Master Protein	27807507	brain acid soluble protein 1 [Bos taurus]	0	16.014	43	5	5	5	1	227	23	4.6	8.19	5	0	129.7	54	30.61	49.51	174.8	122.7	95.9	43.4	51	103.4
TRUE	High	Master Protein	156120749	beta-taxilin [Bos taurus]	0	15.989	9	6	6	6	1	738	82.1	5.12	16.07	6	0	110.2	79.5	23.69	14.71	301.1	232.9	376.6	199.9	217.4	264.6
TRUE	High	Master Protein	528942347	PREDICTED: protein S100-A9 isoform X1 [Bos taurus]	0	15.967	21	3	4	3	1	156	17.1	6.8	6.76	3	0	69	111.1	60.54	8.46	35.2	16.7	10.9	30.6	26.9	26.2
TRUE	High	Master Protein	741949800	PREDICTED: NADH dehydrogenase [ubiquinone] 1 beta subcomplex subunit 9 isoform X1 [Bos taurus]	0	15.945	29	4	5	4	1	197	23.8	8.53	15.61	4	0	115.4	111.4	13.23	14.16	448.2	532.1	585.2	514	565.5	425.1
TRUE	High	Master Protein	983011926	PREDICTED: eukaryotic translation initiation factor 2 subunit 3, Y-linked-like [Bos taurus]	0	15.941	11	4	4	4	1	473	51.6	8.41	12.78	4	0	92.2	90.7	1.32	4.52	187.4	187	191.5	184.4	191.3	174.8
TRUE	High	Master Protein	77735889	LDLR chaperone MESD precursor [Bos taurus]	0	15.938	22	3	3	3	1	232	26	6.34	11.43	3	0	123.2	91.4	8.49	6.52	150.3	146.1	127.7	105.5	108.5	119.3
TRUE	High	Master Protein	529010114	PREDICTED: erlin-2 isoform X1 [Bos taurus]	0	15.921	10	3	4	3	1	418	46.3	6.79	10.44	3	0	105.9	103.6	3.8	16.21	81.9	84.9	78.7	80.2	89.5	64.5
TRUE	High	Master Protein	27807449	poly [ADP-ribose] polymerase 1 [Bos taurus]	0	15.904	5	4	4	4	1	1016	113.4	8.87	9.71	4	0	91.4	72.8	7.58	13.58	45.3	43.3	50.1	31	36.1	40.8
TRUE	High	Master Protein	115495869	astrocytic phosphoprotein PEA-15 [Bos taurus]	0	15.902	28	3	4	3	1	130	15	5.02	11.99	3	0	89.9	107	7.67	21.21	28.5	25.4	29.6	33.9	34.8	23.2
TRUE	High	Master Protein	149642985	alpha-parvin [Bos taurus]	0	15.89	11	3	3	2	1	372	42.2	5.95	10.47	3	0	96.3	96.5	6.59	6.01	106.1	97.8	111.6	101.8	114.6	106.3
TRUE	High	Master Protein	164420694	60S ribosomal protein L9 [Bos taurus]	0	15.881	33	4	7	4	1	192	21.9	9.95	10.8	4	0	91.3	82.2	9.19	0.81	182.8	183.6	214	167.4	165.2	165
TRUE	High	Master Protein	75832058	myocilin precursor [Bos taurus]	0	15.859	8	4	4	4	1	490	54.9	5.43	11.37	4	0	102.7	99.5	17.13	27.03	129.8	111.8	91.8	89.4	150.7	108.4
TRUE	High	Master Protein	149642931	malonyl-CoA decarboxylase, mitochondrial [Bos taurus]	0	15.828	9	3	3	3	1	499	55.4	9.16	9.67	3	0	95	106.8	6.79	15.97	112.9	105.8	121.1	157.3	126.8	116.3
TRUE	High	Master Protein	62460474	PRA1 family protein 3 [Bos taurus]	0	15.804	14	2	5	2	1	188	21.7	9.5	12.23	2	0	91.7	90.6	2.77	5.97	205.7	206.9	216.3	189.4	204.5	213.3
TRUE	High	Master Protein	27807481	small ubiquitin-related modifier 2 precursor [Bos taurus]	0	15.783	23	2	3	2	1	95	10.9	5.5	10.2	2	0	105.4	93.6	16.76	6.26	179.2	148.9	128.5	136.4	120.7	132.1
TRUE	High	Master Protein	114051872	density-regulated protein [Bos taurus]	0	15.78	29	5	5	5	1	198	22.2	5.43	14.56	5	0	105.6	104.4	7.18	1.85	294.2	330.3	290.8	298.9	290.8	288.7
TRUE	High	Master Protein	94966849	heterogeneous nuclear ribonucleoprotein A/B [Bos taurus]	0	15.778	18	3	4	3	1	285	30.6	7.91	10.24	3	0	112.8	88.1	11.22	6.49	32.3	34.9	27.8	25.3	25	28
TRUE	High	Master Protein	741956169	PREDICTED: serine/threonine-protein phosphatase PGAM5, mitochondrial isoform X1 [Bos taurus]	0	15.735	15	5	5	5	1	340	36	9.73	13.76	5	0	111.5	99.2	4.61	21.67	139.1	134.2	126.9	128.5	119.4	83.3
TRUE	High	Master Protein	115496049	GMP reductase 1 [Bos taurus]	0	15.711	12	2	5	2	1	345	37.5	7.11	10	2	0	92	114.9	3.42	25.19	63.6	59.5	62.7	78.4	113.8	72.7
TRUE	High	Master Protein	134085862	trimeric intracellular cation channel type A [Bos taurus]	0	15.663	14	3	3	3	1	299	33.3	8.37	9.6	3	0	88	116.1	9.62	14.75	152.9	157	182	206.9	219.2	163.9
TRUE	High	Master Protein	114051145	gamma-soluble NSF attachment protein [Bos taurus]	0	15.66	15	4	4	4	1	312	34.5	5.5	12.68	4	0	97.4	110.8	9.64	7.58	250.2	293.1	248.1	284.5	252.8	292.5
TRUE	High	Master Protein	744066869	RNA-binding protein 3 isoform 1 [Bos taurus]	0	15.659	31	3	4	3	1	160	17.5	8.88	11.1	3	0	109.7	96.4	17.13	18.96	61.4	71.2	50.3	42.1	54	62
TRUE	High	Master Protein	529010985	PREDICTED: adenosine kinase isoform X1 [Bos taurus]	0	15.647	9	4	5	4	1	362	40.4	6.11	12.51	4	0	105.9	96.1	6.94	5.84	282.7	312.4	274.1	272.8	242.8	256.5
TRUE	High	Master Protein	115495023	ras-related protein Rab-18 [Bos taurus]	0	15.645	28	4	4	4	1	206	23	5.24	9.09	4	0	109.2	106	3.94	12.59	59.2	61.5	56.9	57.5	60.4	47.2
TRUE	High	Master Protein	77736435	cytochrome b-c1 complex subunit 6, mitochondrial [Bos taurus]	0	15.639	38	2	4	2	1	91	10.6	4.5	14.03	2	0	93.1	103.2	6.3	2.85	65.7	68.4	74.3	73.8	75.8	78.1
TRUE	High	Master Protein	528978746	PREDICTED: catenin delta-1 isoform X1 [Bos taurus]	0	15.639	3	2	2	2	1	966	107.6	6.18	8.01	2	0	107.1	81	4.49	6.08	60.8	62.6	66.4	50.9	47.3	45.2
TRUE	High	Master Protein	164448536	cAMP-regulated phosphoprotein 19 isoform 1 [Bos taurus]	0	15.623	30	4	6	4	1	112	12.3	9.09	18.66	4	0	127.3	110.6	26.49	10.25	485.1	829.8	640.2	556.6	465.4	561.3
TRUE	High	Master Protein	528989224	PREDICTED: AP-1 complex subunit beta-1 isoform X1 [Bos taurus]	0	15.62	7	3	4	3	1	949	104.4	5.06	9.54	3	0
TRUE	High	Master Protein	31982388	conglutinin precursor [Bos taurus]	0	15.611	9	3	5	3	1	371	38	6	13.31	3	0	87	132.1	18.34	17.64	125.3	137.1	176.5	267.8	208.3	193.4
TRUE	High	Master Protein	528972583	PREDICTED: optineurin isoform X1 [Bos taurus]	0	15.579	8	5	7	4	1	573	65.2	5.21	14.04	5	0	102.9	91.5	11.03	23.58	36.5	39	31.3	32.5	24.2	39.3
TRUE	High	Master Protein	77736471	SH3 domain-binding glutamic acid-rich-like protein 3 [Bos taurus]	0	15.475	51	5	6	5	1	93	10.4	4.93	12.33	5	0	102.8	81.6	19.51	14.3	57.1	53.7	38.8	38	42.6	50.4
TRUE	High	Master Protein	983002969	PREDICTED: methylcrotonoyl-CoA carboxylase beta chain, mitochondrial [Bos taurus]	0	15.451	9	4	5	4	1	563	61.1	8.03	11.92	4	0	127.1	73.7	7.43	20.56	146.9	170.3	156.9	120.4	81.9	91
TRUE	High	Master Protein	66792780	60S ribosomal protein L27a [Bos taurus]	0	15.403	20	3	4	3	1	148	16.6	11.12	12.03	3	0	111.9	88.2	3.03	7.02	214.2	227.5	222.9	175.7	189.3	164.6
TRUE	High	Master Protein	62751887	60S ribosomal protein L26 [Bos taurus]	0	15.39	32	5	5	5	1	145	17.2	10.55	16.06	5	0	133.3	83.6	7.59	7.9	963.9	1057.9	911.4	575.7	604.6	670.8
TRUE	High	Master Protein	122692585	proteasomal ubiquitin receptor ADRM1 [Bos taurus]	0	15.382	8	3	5	3	1	407	41.9	4.91	10.14	3	0	96.5	102.8	7.88	8.89	146.3	158.8	135.7	145.9	173.7	155.9
TRUE	High	Master Protein	77736343	proliferation-associated protein 2G4 [Bos taurus]	0	15.335	18	6	6	6	1	394	43.8	6.55	12.8	6	0	95.7	101.4	6.68	3.04	149.1	170.1	157.2	170.3	166.5	160.3
TRUE	High	Master Protein	134085811	pantothenate kinase 4 [Bos taurus]	0	15.312	11	5	5	5	1	773	85.9	5.86	8.82	5	0	85.3	103.1	10.48	6.28	50	50.9	60.2	61.1	68.2	61.5
TRUE	High	Master Protein	156120559	kelch-like protein 31 [Bos taurus]	0	15.281	9	2	3	2	1	396	44.6	7.09	9.41	2	0	99.6	110.1	2.95	10.63	13.9	14.7	14.4	15.8	16	19
TRUE	High	Master Protein	115496139	transmembrane protein 65 [Bos taurus]	0	15.196	16	3	3	3	1	236	25	8.6	9.35	3	0	129.2	94.7	12.15	14.82	101	124.8	126.7	102.9	91.4	76.2
TRUE	High	Master Protein	139949238	dual specificity mitogen-activated protein kinase kinase 3 [Bos taurus]	0	15.179	11	4	6	1	1	347	39.1	7.43	14.45	4	0	91.1	113.2	30.92	8.81	13.8	15.9	24.4	19.8	22.8	19.4
TRUE	High	Master Protein	528940249	PREDICTED: dnaJ homolog subfamily B member 2 isoform X1 [Bos taurus]	0	15.094	12	3	4	3	1	325	35.7	6.15	6.74	3	0	122.8	78.6	9	15.36	74.1	61.9	69.2	44	44.3	57
TRUE	High	Master Protein	147906546	tumor susceptibility gene 101 protein [Bos taurus]	0	15.084	5	2	3	2	1	391	44	6.46	9.94	2	0	106.1	102.5	5.12	12.49	202.3	213.2	192.5	195.5	172.6	221.7
TRUE	High	Master Protein	77736413	hematological and neurological expressed 1 protein [Bos taurus]	0	15.028	43	2	3	2	1	154	16	5.6	11.57	2	0
TRUE	High	Master Protein	297492980	PREDICTED: protein PBDC1 isoform X1 [Bos taurus]	0	15.017	24	5	5	5	1	219	24.9	4.84	14.29	5	0	110.5	82.5	10.94	7	190	235	225.5	187.7	168.3	165.2
TRUE	High	Master Protein	27807375	V-type proton ATPase subunit E 1 [Bos taurus]	0	14.996	22	5	6	5	1	226	26.1	8.44	10.16	5	0	114.9	86.6	9.98	11.98	55.1	67.3	60.6	46.3	37.1	45.6
TRUE	High	Master Protein	300794536	carbonic anhydrase 14 precursor [Bos taurus]	0	14.917	9	2	3	2	1	336	37.9	7.06	11.65	2	0	122.3	94.5	2.6	9.36	177.7	171.7	169	132.8	128.4	152.6
TRUE	High	Master Protein	149642561	dual specificity mitogen-activated protein kinase kinase 4 [Bos taurus]	0	14.903	11	3	3	3	1	412	45.6	8.03	9.08	3	0	116.2	102.9	21.62	7.73	22.9	24	33.4	20.9	21.3	24
TRUE	High	Master Protein	741976444	PREDICTED: RNA-binding protein 20 isoform X1 [Bos taurus]	0	14.85	3	3	3	3	1	1250	135.8	6.1	10.68	3	0	106.3	107.2	20.98	10.21	239	295.7	194	285.1	241.2	238.9
TRUE	High	Master Protein	118150972	mitochondrial carnitine/acylcarnitine carrier protein [Bos taurus]	0	14.815	14	4	5	4	1	301	32.9	9.38	13.69	4	0	87	119	15.53	20.05	169.1	169.5	219.3	239.9	231.7	162.7
TRUE	High	Master Protein	982967930	PREDICTED: sorbin and SH3 domain-containing protein 1 isoform X1 [Bos taurus]	0	14.811	4	4	4	4	1	1612	176.5	7.34	9.1	4	0	110.7	91.1	21.21	17.01	67.4	56	85.3	70.5	55.4	51.4
TRUE	High	Master Protein	198282135	guanine nucleotide-binding protein G(i) subunit alpha-2 [Bos taurus]	0	14.737	11	3	4	2	1	355	40.5	5.54	9.8	3	0	98.6	87.7	15.52	9.81	38.4	52	43.2	38.4	44.1	36.7
TRUE	High	Master Protein	982946090	PREDICTED: AMP deaminase 3 isoform X1 [Bos taurus]	0	14.72	4	3	3	2	1	767	87.8	6.92	9.28	3	0	93.5	92.2	25.17	18.69	23.3	25.7	15.4	23	28.2	19.5
TRUE	High	Master Protein	329664712	protein phosphatase 1 regulatory subunit 27 [Bos taurus]	0	14.703	31	4	4	4	1	154	17.5	6.93	11.98	4	0	109.2	102.6	5.11	2.92	374.9	348.5	340.3	322.6	327.3	341.2
TRUE	High	Master Protein	122692399	CDGSH iron-sulfur domain-containing protein 2 [Bos taurus]	0	14.689	22	3	4	3	1	135	15.3	9.61	12.62	3	0	121	97.7	11.13	6.85	263.6	280.8	326.2	249	226.8	218.3
TRUE	High	Master Protein	741934821	PREDICTED: palladin isoform X1 [Bos taurus]	0	14.677	4	5	5	5	1	1355	145.2	6.92	10.8	5	0	94.8	87.6	8.13	1.34	181.4	189.6	161.6	169.7	165.3	167.5
TRUE	High	Master Protein	195539541	copper transport protein ATOX1 [Bos taurus]	0	14.638	32	2	3	2	1	68	7.4	7.24	11.23	2	0	104	117.9	8.05	20.09	337.4	391.5	386.9	473.7	316.8	438.4
TRUE	High	Master Protein	164448721	heme oxygenase 2 [Bos taurus]	0	14.618	19	4	4	4	1	334	37.5	5.5	6.59	4	0	97.9	106.8	13.73	2.69	94	109.7	83.5	100.6	106.1	102.5
TRUE	High	Master Protein	77735571	asporin precursor [Bos taurus]	0	14.605	9	3	4	3	1	370	42.1	9.14	14.38	3	0	95.2	116	9.19	34.16	183.9	175.2	208.7	194.6	360.8	223.8
TRUE	High	Master Protein	75812936	NADH dehydrogenase [ubiquinone] 1 beta subcomplex subunit 11, mitochondrial precursor [Bos taurus]	0	14.581	28	4	8	4	1	154	17.6	5.41	18.53	4	0	99	118.2	15.06	15.15	408.3	437.8	540.9	522.6	524.5	397.2
TRUE	High	Master Protein	27806133	serine--tRNA ligase, mitochondrial precursor [Bos taurus]	0	14.579	10	3	4	3	1	518	58.3	7.56	7.8	3	0	117.9	95.4	9.08	3.19	31.4	28.9	34.6	24.8	25.4	26.4
TRUE	High	Master Protein	84370087	proteasome subunit beta type-7 precursor [Bos taurus]	0	14.573	18	3	6	3	1	277	30	7.68	6.86	3	0	111.9	96.8	11.53	7.17	141	119.8	150.8	122.1	119.4	136.2
TRUE	High	Master Protein	157428098	uncharacterized protein LOC100125916 precursor [Bos taurus]	0	14.566	12	4	6	2	1	363	40.9	7.02	18.25	4	0	118	124.9	63.01	46.01	47.7	94.9	25.7	22.9	64.4	50.5
TRUE	High	Master Protein	84370199	6-phosphogluconolactonase [Bos taurus]	0	14.508	18	3	5	1	1	258	27.5	5.85	10.53	3	1	58.9	83.6	23.6	18.84	6.6	10.4	10.3	14.6	16.1	11
TRUE	High	Master Protein	118150896	eukaryotic translation initiation factor 4E-binding protein 1 [Bos taurus]	0	14.486	34	2	3	2	1	118	12.6	5.48	10.21	2	0	111.5	92.5	3.43	9.5	96.6	91.7	90.6	83.6	69.1	76
TRUE	High	Master Protein	741930308	PREDICTED: septin-11 isoform X1 [Bos taurus]	0	14.479	11	4	4	3	1	432	49.8	6.68	10.96	4	0	99.3	93.6	9.41	5.23	103	108.4	90	97	106.1	97
TRUE	High	Master Protein	95147670	methionine aminopeptidase 2 [Bos taurus]	0	14.448	12	5	6	5	1	477	52.8	5.92	12.57	5	0	99.6	85.2	6.51	4.76	177.5	186.8	201.8	167.9	159.8	152.7
TRUE	High	Master Protein	94966831	60S ribosomal protein L19 [Bos taurus]	0	14.447	18	3	5	3	1	196	23.5	11.47	9.59	3	0	109.9	88.8	9.02	5.84	217.1	257	225.4	182.1	176.5	197.4
TRUE	High	Master Protein	66792924	40S ribosomal protein S11 [Bos taurus]	0	14.408	16	3	4	3	1	158	18.4	10.3	11.92	3	0	104.4	91.5	10.44	5.52	404.2	328.4	380.4	351.6	333.4	314.8
TRUE	High	Master Protein	529000403	PREDICTED: drebrin-like protein isoform X1 [Bos taurus]	0	14.39	15	5	5	1	1	430	48.5	4.96	11.27	5	0
TRUE	High	Master Protein	84000115	alanyl-tRNA editing protein Aarsd1 isoform 1 [Bos taurus]	0	14.378	9	3	3	3	1	444	49	6.55	10.13	3	0	106.2	94.3	8.32	7.52	192.7	205.3	173.8	191.8	171	167.1
TRUE	High	Master Protein	300796787	integrin alpha-7 [Bos taurus]	0	14.365	4	4	4	4	1	1144	124.5	6.01	11.45	4	0	119.2	104.2	15.21	5.9	133.4	161.4	120.2	125.5	116.6	111.8
TRUE	High	Master Protein	77735911	mitochondrial import inner membrane translocase subunit Tim8 A [Bos taurus]	0	14.359	23	2	3	2	1	97	11	5.16	11.35	2	0	130.7	95.8	9.49	1.25	277.6	334	320.9	236	230.5	235
TRUE	High	Master Protein	28461245	NADH dehydrogenase [ubiquinone] 1 beta subcomplex subunit 1 [Bos taurus]	0	14.35	55	3	3	3	1	58	7.1	9.47	10.84	3	0	128.6	101.1	18.25	8.13	363.2	375.2	499.2	300.7	295	258.1
TRUE	High	Master Protein	122692479	ubiquilin-4 [Bos taurus]	0	14.341	8	2	3	1	1	360	38.4	6.16	8.71	2	0	95.3	128	1.94	16.76	16.5	16.8	17.2	23.6	17	22.6
TRUE	High	Master Protein	77735941	60S ribosomal protein L35 [Bos taurus]	0	14.299	28	4	7	4	1	123	14.6	11.05	21.62	4	0	130.2	88.3	6.56	5.62	720	788.2	695.2	488.5	474.4	528.3
TRUE	High	Master Protein	528940189	PREDICTED: AN1-type zinc finger protein 2B isoform X1 [Bos taurus]	0	14.285	25	3	3	3	1	261	28.4	6.11	8.01	3	0	69.9	134.8	30.23	10.12	131.8	80.3	81.1	142.5	174.3	156.4
TRUE	High	Master Protein	982939010	PREDICTED: exportin-1 isoform X1 [Bos taurus]	0	14.274	6	4	4	4	1	1071	123.1	6.11	8.73	4	0	86.9	95.2	6.04	16.04	33.5	33	36.8	36.7	46.1	34.2
TRUE	High	Master Protein	114052725	diablo homolog, mitochondrial [Bos taurus]	0	14.259	16	3	4	3	1	238	27	6	11.28	3	0	127.6	98	5.52	9.12	167	186.2	180.1	138.3	118.6	140.7
TRUE	High	Master Protein	122692575	mitochondrial import inner membrane translocase subunit Tim13 [Bos taurus]	0	14.219	26	2	3	2	1	95	10.5	8.18	10.47	2	0	123.6	105	11.12	8.42	99.6	96.2	117.8	93.4	84.6	79.1
TRUE	High	Master Protein	154152007	stefin-C [Bos taurus]	0	14.205	33	2	2	2	1	101	11.6	5.83	9.56	2	0	90.3	92.9	9.99	9.68	74.2	69.5	60.8	67	80.9	71.5
TRUE	High	Master Protein	330340409	GMP synthase [glutamine-hydrolyzing] [Bos taurus]	0	14.202	10	4	5	4	1	699	77.3	6.9	10.18	4	0	100.8	91.6	15.9	9.45	50.7	66.7	68.8	63.2	60.6	52.5
TRUE	High	Master Protein	528939673	PREDICTED: NIF3-like protein 1 isoform X1 [Bos taurus]	0	14.179	15	4	4	3	1	377	41.9	6.42	10.35	4	1	90.9	109.9	8.72	6.7	137.3	123.9	147.6	183.9	166.1	162.5
TRUE	High	Master Protein	62460602	heat shock protein beta-8 [Bos taurus]	0	14.168	20	4	4	4	1	196	21.7	5.26	12.61	4	0	100.2	91.9	21.46	1.7	300.2	439.6	318.6	298.1	292.1	288.2
TRUE	High	Master Protein	303324575	acidic leucine-rich nuclear phosphoprotein 32 family member A [Bos taurus]	0	14.155	20	5	6	5	1	249	28.6	4.08	16.32	5	0	114.5	81.9	9.66	3.38	219.7	223.4	186.6	156.6	157.2	166.2
TRUE	High	Master Protein	84370105	prefoldin subunit 4 [Bos taurus]	0	14.151	20	3	3	3	1	134	15.3	4.53	9.22	3	0	117	96.8	10.84	16.52	143.3	171.4	142.2	118.5	92.9	129.4
TRUE	High	Master Protein	62460506	pyridoxine-5'-phosphate oxidase [Bos taurus]	0	14.065	26	4	4	4	1	261	30.3	8.02	11.08	4	0	105.1	99.1	7.5	5.03	64.7	63	56	54.7	60	59.4
TRUE	High	Master Protein	156120575	COP9 signalosome complex subunit 6 [Bos taurus]	0	14.048	10	2	4	2	1	324	35.9	5.73	11.82	2	0	96.1	92.9	13.92	2.94	141.9	124	107.3	124.9	119.9	118.1
TRUE	High	Master Protein	528990104	PREDICTED: heat shock factor-binding protein 1 isoform X1 [Bos taurus]	0	14.025	64	3	3	3	1	76	8.5	4.36	6.19	3	0	108	94.8	4.29	9.32	53.2	56.4	51.9	46.7	49.1	40.9
TRUE	High	Master Protein	70778778	40S ribosomal protein S13 [Bos taurus]	0	14.018	26	4	7	4	1	151	17.2	10.54	22.31	4	0	127.5	81.6	2.97	7.36	824.4	869.2	827.7	529.5	498.4	576.6
TRUE	High	Master Protein	114052619	ubiquitin-fold modifier 1 precursor [Bos taurus]	0	14.011	60	3	4	3	1	85	9.2	9.31	8.84	3	0	110.3	84.9	13.08	12.52	88	88.5	69.7	67.8	66.4	82.7
TRUE	High	Master Protein	528941590	PREDICTED: mitochondrial pyruvate carrier 2 isoform X1 [Bos taurus]	0	13.99	9	2	4	2	1	127	14.3	10.43	12.38	2	0	101.4	132.5	29.09	22.6	200.1	233.7	344.3	311	305.5	201.6
TRUE	High	Master Protein	255760047	COP9 signalosome complex subunit 7a [Bos taurus]	0	13.933	27	5	6	5	1	275	30.3	8.24	7.23	5	0	123.6	104.2	2.79	5.83	93.6	92.2	88.6	77.7	70.2	77.9
TRUE	High	Master Protein	529015013	PREDICTED: non-POU domain-containing octamer-binding protein isoform X1 [Bos taurus]	0	13.908	12	5	5	4	1	470	54.1	8.95	10.99	5	1	105.1	87.1	10.05	3.68	348	389.2	318.8	282	288.3	302.9
TRUE	High	Master Protein	75812938	dipeptidyl peptidase 1 precursor [Bos taurus]	0	13.906	8	2	3	2	1	463	51.9	7.62	7.19	2	0
TRUE	High	Master Protein	115497474	leucine-rich repeat-containing protein 39 [Bos taurus]	0	13.818	16	5	5	5	1	334	38.8	5.83	9.69	5	0	105.7	115.4	5.83	6.84	51.1	56.8	56.5	61.7	55.3	63
TRUE	High	Master Protein	982974868	PREDICTED: pseudouridine-5'-phosphatase isoform X1 [Bos taurus]	0	13.782	21	3	4	3	1	268	29.7	7.85	6.58	3	0	96.1	110.1	9.48	11.85	65.3	72.9	60.5	81	74.8	63.9
TRUE	High	Master Protein	528992278	PREDICTED: protein arginine N-methyltransferase 1 isoform X1 [Bos taurus]	0	13.763	11	4	5	4	1	371	42.4	5.35	12.65	4	0	93.6	96.6	13.26	9.93	76.8	100.3	91.4	92	110	94.3
TRUE	High	Master Protein	528912795	PREDICTED: BTB/POZ domain-containing protein KCTD12 [Bos taurus]	0	13.756	14	4	4	4	1	326	35.7	5.64	8.05	4	0	95.5	93.2	17.62	3.99	106.1	88	74.7	86.7	85.9	80.5
TRUE	High	Master Protein	115496426	MOB kinase activator 1A [Bos taurus]	0	13.715	17	3	3	3	1	216	25.1	6.95	11.05	3	0	109.5	107.4	10.08	6.48	146.8	144.3	121.6	141.5	144.4	127.7
TRUE	High	Master Protein	528942134	PREDICTED: protein S100-A13 isoform X1 [Bos taurus]	0	13.7	21	3	3	3	1	98	11.2	5.58	10.35	3	0	116.3	85.2	9.94	20.89	448.6	367.5	407.9	208.6	314.7	298.8
TRUE	High	Master Protein	78369645	SH3 domain-binding glutamic acid-rich-like protein [Bos taurus]	0	13.643	35	3	3	3	1	114	12.8	5.25	9.74	3	0	99.1	104.6	28.09	10.29	91	151.4	101.8	107.4	92.9	114
TRUE	High	Master Protein	115496053	ubiquinone biosynthesis O-methyltransferase, mitochondrial [Bos taurus]	0	13.643	10	2	2	2	1	370	41.5	6.62	8.68	2	0	98.7	104.9	14.66	6.31	83.8	80.3	104.6	85.5	96.7	89
TRUE	High	Master Protein	156151424	thimet oligopeptidase [Bos taurus]	0	13.638	10	5	5	5	1	687	78.1	6.27	9.5	5	0	100	99.5	4.13	11.09	162.5	169	155.6	161.7	134	165.1
TRUE	High	Master Protein	529003695	PREDICTED: valine--tRNA ligase [Bos taurus]	0	13.607	4	4	4	4	1	969	108.5	6.68	13	4	0	88.5	90	8.38	4.24	224.1	216.1	252.9	238.8	219.5	227.9
TRUE	High	Master Protein	77735837	26S proteasome non-ATPase regulatory subunit 9 [Bos taurus]	0	13.566	21	3	3	3	1	221	24.3	6.64	10.78	3	0	68.9	110.3	34.07	7.58	15.2	25.2	13.9	23	26.7	24.4
TRUE	High	Master Protein	123858762	microfibril-associated glycoprotein 4 precursor [Bos taurus]	0	13.563	10	2	3	2	1	255	28.5	5.29	9.45	2	0	136.9	83.3	21.79	23.19	398.7	269.8	289	175.9	251.4	168.1
TRUE	High	Master Protein	528936538	PREDICTED: 60S ribosomal protein L35a isoform X1 [Bos taurus]	0	13.559	25	3	4	3	1	110	12.5	11.06	11.92	3	0	116.4	80.6	1.27	4.65	324.5	331.9	331.5	218.6	229.6	239.9
TRUE	High	Master Protein	529003610	PREDICTED: flotillin-1 isoform X1 [Bos taurus]	0	13.528	9	3	4	3	1	427	47.3	7.17	9.21	3	0	107.8	91.3	17.37	6.4	70.9	76.9	54.3	66.3	60.1	59
TRUE	High	Master Protein	529000405	PREDICTED: drebrin-like protein isoform X2 [Bos taurus]	0	13.47	14	5	5	1	1	429	48.4	4.96	11.31	5	1	102.9	94	12.13	10.13	44.5	51.7	40.8	42.2	34.7	40.7
TRUE	High	Master Protein	77736197	60S ribosomal protein L8 [Bos taurus]	0	13.453	11	2	2	2	1	257	28	11.03	8.41	2	0	101.1	89	8.72	5.75	208.5	232.6	196.2	169.6	189.9	183.7
TRUE	High	Master Protein	982998801	PREDICTED: ran-specific GTPase-activating protein [Bos taurus]	0	13.397	21	3	4	3	1	206	23.7	5.02	7.61	3	0	111	92.4	14.54	15.14	81.7	68	61.7	56.3	56.6	72.7
TRUE	High	Master Protein	62752040	40S ribosomal protein S6 [Bos taurus]	0	13.333	15	3	3	3	1	249	28.6	10.84	11.19	3	0	114.8	83.2	2.7	4.9	269.7	260.7	275.1	195.6	204.5	185.4
TRUE	High	Master Protein	741958487	PREDICTED: vacuolar protein sorting-associated protein 4A isoform X1 [Bos taurus]	0	13.297	11	4	4	4	1	437	48.9	7.8	11.56	4	0	93.5	101.3	1.66	3.75	211.2	204.3	207.7	225	217.4	234.3
TRUE	High	Master Protein	87196507	prostaglandin E synthase 3 [Bos taurus]	0	13.262	19	3	4	3	1	160	18.7	4.54	11.05	3	0	112.1	78.2	5.72	12.38	312	280.8	308.7	215.3	214.2	264.3
TRUE	High	Master Protein	529005715	PREDICTED: E3 ubiquitin-protein ligase CHIP isoform X1 [Bos taurus]	0	13.23	13	4	5	4	1	319	36.6	6.27	13.83	4	0	96.9	103.4	14.23	2.58	230.1	304.9	259.6	265.5	276.8	278.5
TRUE	High	Master Protein	115495389	inosine triphosphate pyrophosphatase [Bos taurus]	0	13.224	21	3	3	3	1	208	23	5.67	8.83	3	0	93.2	113.1	0.86	2.69	125.1	126.4	127.2	153.3	149.5	157.8
TRUE	High	Master Protein	982945207	PREDICTED: LOW QUALITY PROTEIN: OTU domain-containing protein 6B [Bos taurus]	0	13.221	12	3	4	3	1	323	36.7	6.55	11.29	3	0	77.2	111.6	35.76	16.29	187.1	325.9	179.2	294.4	270.5	212.4
TRUE	High	Master Protein	116004289	isoaspartyl peptidase/L-asparaginase [Bos taurus]	0	13.158	9	2	2	2	1	308	32	7.4	8.21	2	0	91.2	93.2	16.73	2.19	161.6	129.5	117.5	133.2	127.9	132.4
TRUE	High	Master Protein	27807479	NEDD8 precursor [Bos taurus]	0	13.155	17	2	3	2	1	81	9.1	8.43	10.07	2	0	118.6	105.8	3.15	7.8	293.5	311.7	308	284.7	244.5	274.6
TRUE	High	Master Protein	528988589	PREDICTED: 60S ribosomal protein L6 isoform X1 [Bos taurus]	0	13.086	14	3	3	3	1	287	32.7	10.68	9.61	3	0	103.6	77.5	9.99	6.77	144	165.8	137.3	118.7	107.8	104.4
TRUE	High	Master Protein	529003505	PREDICTED: large proline-rich protein BAG6 isoform X1 [Bos taurus]	0	13.084	4	4	4	4	1	1164	122.3	5.59	9.11	4	0	112.6	95.2	15.49	6.13	64.1	74.3	54.4	48.8	54.6	54.2
TRUE	High	Master Protein	134085753	hypoxia-inducible factor 1-alpha inhibitor [Bos taurus]	0	13.079	23	6	7	6	1	349	40.4	5.57	8.71	6	0	106.5	101.2	4.69	6.62	281.8	278.2	258.1	290.4	264.1	256.3
TRUE	High	Master Protein	27807441	acetyl-coenzyme A synthetase 2-like, mitochondrial [Bos taurus]	0	13.071	9	4	4	4	1	675	74.3	6.93	10.38	4	0	107.1	92.1	20.69	28.8	134.7	120.3	177.7	181	110.9	115.8
TRUE	High	Master Protein	77735683	protein S100-A2 [Bos taurus]	0	13.029	28	4	5	4	1	97	10.9	4.78	13.1	4	0	132.8	53.7	32.64	42.76	1020.1	1449	754.1	308.7	699.7	412.7
TRUE	High	Master Protein	77736139	proteasome subunit beta type-3 [Bos taurus]	0	12.992	18	3	3	3	1	205	23	6.55	10.51	3	0	106.5	99.2	8.16	2.51	180.3	160.3	188.2	173.3	164.9	167.8
TRUE	High	Master Protein	148238144	peptidyl-prolyl cis-trans isomerase E [Bos taurus]	0	12.939	10	3	6	1	1	301	33.4	5.6	15.62	3	1	100.7	106.7	29.45	24.9	268.8	260.8	427.3	355.9	284.8	214
TRUE	High	Master Protein	41386679	carbonic anhydrase 4 precursor [Bos taurus]	0	12.92	11	3	3	3	1	312	35.1	6.84	8.11	3	0	131.9	100.2	16.74	50.82	348	250.9	284.8	216.4	173.9	434.2
TRUE	High	Master Protein	30794352	serine/threonine-protein phosphatase 2A catalytic subunit alpha isoform [Bos taurus]	0	12.87	14	3	4	3	1	309	35.6	5.54	11.88	3	0	98.2	111.1	5.75	3.9	336.6	333.4	369.4	404.5	380.8	376.4
TRUE	High	Master Protein	62751673	destrin [Bos taurus]	0	12.86	22	3	4	3	1	165	18.5	7.85	8.97	3	0	103.8	97	9.82	10.31	283.8	251	234.3	201.7	234.6	247.2
TRUE	High	Master Protein	528981665	PREDICTED: histone-lysine N-methyltransferase SETD7 [Bos taurus]	0	12.761	9	3	3	3	1	408	44.7	4.75	9.03	3	0	94	121.9	24.57	8.06	80.1	131.1	101.3	116.1	135.8	131.3
TRUE	High	Master Protein	77736017	NAD(P)H dehydrogenase [quinone] 1 [Bos taurus]	0	12.75	19	5	5	5	1	274	31	9.03	12.89	5	0	95.6	105.6	2.1	5.13	192.9	187.6	185.1	221.7	200.7	207
TRUE	High	Master Protein	115495035	insulin-like growth factor-binding protein complex acid labile subunit precursor [Bos taurus]	0	12.696	11	5	5	5	1	611	65.9	7.18	8.27	5	0
TRUE	High	Master Protein	77735815	60S ribosomal protein L30 [Bos taurus]	0	12.618	25	3	5	3	1	115	12.8	9.63	12.12	3	0	105	90.4	7.26	3.23	436.8	389.6	383.2	352.7	332.4	335.3
TRUE	High	Master Protein	529005799	PREDICTED: dnaJ homolog subfamily A member 3, mitochondrial isoform X1 [Bos taurus]	0	12.568	11	3	3	3	1	480	52	9.39	6.87	3	0	107.4	108.6	18.17	8.94	46.7	44.4	61.4	47.2	40.5	47.9
TRUE	High	Master Protein	982909725	PREDICTED: omega-amidase NIT2 isoform X1 [Bos taurus]	0	12.563	10	2	3	1	1	234	26.2	8.06	6.93	2	0	100.6	105.3	8.18	17.98	73.6	84.1	72.8	73.2	101	77.1
TRUE	High	Master Protein	528979082	PREDICTED: C4b-binding protein alpha chain isoform X1 [Bos taurus]	0	12.499	5	4	6	4	1	628	70.7	6.47	17.65	4	0	74.9	117.6	23.45	25.74	495.5	337	337.2	361.4	529.4	615.6
TRUE	High	Master Protein	28461233	tubulin-specific chaperone A [Bos taurus]	0	12.485	31	3	3	3	1	108	12.7	5.44	9.23	3	0	126.6	95.8	16.68	16.59	102.1	74.1	98.6	74.7	65.6	90.9
TRUE	High	Master Protein	27807023	NADH dehydrogenase [ubiquinone] 1 subunit C1, mitochondrial precursor [Bos taurus]	0	12.481	33	2	3	2	1	76	8.8	9.99	11.39	2	0	113.3	106.6	27.12	1.95	272.2	262	415.6	256.1	259.4	249.6
TRUE	High	Master Protein	116003901	major histocompatibility complex, class I precursor [Bos taurus]	0	12.428	7	2	2	1	1	353	41.4	6.74	9.16	2	0
TRUE	High	Master Protein	115497846	deoxyhypusine hydroxylase [Bos taurus]	0	12.425	15	3	3	3	1	303	33.2	4.96	9.08	3	0	101.2	107.1	12.6	8.67	54.1	64	50.3	49.5	57.3	58.2
TRUE	High	Master Protein	114053269	inhibitor of carbonic anhydrase precursor [Bos taurus]	0	12.425	5	3	8	1	1	622	69.1	7.88	18.18	3	0	90.5	107.1	32.43	5.95	41.5	34.2	20.9	38	40.5	42.8
TRUE	High	Master Protein	331028833	transcriptional activator protein Pur-beta [Bos taurus]	0	12.411	15	2	3	2	1	304	32.7	5.43	6.22	2	0	109.7	92.7	7.17	3.73	78.9	77.2	88.1	66.9	66.6	62.5
TRUE	High	Master Protein	982972600	PREDICTED: protein ATP1B4 isoform X1 [Bos taurus]	0	12.398	13	3	4	3	1	358	41.5	4.72	9.38	3	0	125.4	94.5	1.88	13.31	172.5	178.1	178.5	106.9	137.5	134.2
TRUE	High	Master Protein	156121229	ras-related protein Rab-12 [Bos taurus]	0	12.383	9	2	5	1	1	244	27.3	8.41	15.42	2	0	85.3	128.9	32.57	19.25	15.5	14.7	25.5	26.6	17.9	23.4
TRUE	High	Master Protein	76666515	PREDICTED: odorant-binding protein [Bos taurus]	0	12.279	40	4	4	4	1	172	19.6	4.39	8.23	4	0	109.8	102.6	9.28	1.38	54.6	49.6	45.4	47.3	46.4	46.1
TRUE	High	Master Protein	982927428	PREDICTED: protein kinase C and casein kinase substrate in neurons protein 2 isoform X1 [Bos taurus]	0	12.275	8	4	4	4	1	488	56.1	5.11	11.21	4	0	106.3	96.5	5.21	2.59	159	146.8	162.1	140.7	144.4	148.2
TRUE	High	Master Protein	78042512	mitochondrial import inner membrane translocase subunit TIM50 precursor [Bos taurus]	0	12.265	10	3	3	3	1	355	40.1	8.57	9.04	3	0	116.3	89	15.69	5.14	100	137.3	124.5	89.7	99.4	95.2
TRUE	High	Master Protein	118151076	endophilin-B1 [Bos taurus]	0	12.236	9	3	3	3	1	365	40.8	6.2	8.87	3	0
TRUE	High	Master Protein	529009567	PREDICTED: 1-acyl-sn-glycerol-3-phosphate acyltransferase epsilon isoform X1 [Bos taurus]	0	12.207	8	2	3	2	1	365	41.7	9.1	9.04	2	0	90.8	105.9	5.09	6.04	70.3	64.2	70.1	86.1	76.3	81.7
TRUE	High	Master Protein	329664838	cerebral dopamine neurotrophic factor precursor [Bos taurus]	0	12.178	12	2	4	2	1	187	20.7	7.15	12	2	0	106	104.6	18.93	2.91	328.6	255.8	229.5	254.1	252.4	240.8
TRUE	High	Master Protein	982916187	PREDICTED: CD5 antigen-like isoform X1 [Bos taurus]	0	12.175	6	2	5	2	1	451	50.2	5.39	15.2	2	0	76.1	147.8	41.23	6.35	611.4	481.4	247.8	1019.4	934.1	902.4
TRUE	High	Master Protein	84000389	PEST proteolytic signal-containing nuclear protein [Bos taurus]	0	12.165	20	3	3	3	1	178	19	7.49	9.02	3	0	124.3	83.3	10.99	16.22	48.7	55	60.7	28.7	39.7	36.8
TRUE	High	Master Protein	331028747	basic leucine zipper and W2 domain-containing protein 1 [Bos taurus]	0	12.139	6	3	4	2	1	419	48	5.92	13.65	3	0	109.6	86.5	8.43	13.11	103.3	87.3	95	92.2	75	73.2
TRUE	High	Master Protein	115494926	importin subunit alpha-7 [Bos taurus]	0	12.1	8	3	3	2	1	536	59.8	4.94	6.47	3	1	101.1	101.3	4.46	11.36	86.7	93.7	86.9	84	87	103.3
TRUE	High	Master Protein	118151232	acyl-CoA dehydrogenase family member 9, mitochondrial [Bos taurus]	0	12.098	6	3	3	3	1	594	65.1	8.27	8.31	3	0	98.5	103.6	18.63	7.52	64.9	91.9	91.1	97.9	95.9	84.9
TRUE	High	Master Protein	125630727	hematological and neurological expressed 1-like protein [Bos taurus]	0	12.086	19	2	3	2	1	182	19.1	8.75	10.93	2	0	129.3	75.6	14.87	15.93	68.3	82.2	61.6	36.6	39.9	49.5
TRUE	High	Master Protein	62751970	chloride intracellular channel protein 1 [Bos taurus]	0	12.002	22	3	4	3	1	241	27	5.27	10.64	3	0	83.4	104.6	29.13	20.43	91.8	72.8	50.1	98.7	91.2	65.5
TRUE	High	Master Protein	741925385	PREDICTED: plasma membrane calcium-transporting ATPase 1 isoform X1 [Bos taurus]	0	11.993	4	3	4	3	1	1249	137.8	5.95	11.16	3	0	84.9	101.6	16.62	5.38	88.8	67.7	67	88.4	80.3	81
TRUE	High	Master Protein	529012844	PREDICTED: EH domain-binding protein 1-like protein 1 isoform X1 [Bos taurus]	0	11.992	3	3	3	3	1	1462	154.8	4.84	5.34	3	0
TRUE	High	Master Protein	741940311	PREDICTED: ATP synthase subunit s, mitochondrial isoform X1 [Bos taurus]	0	11.973	10	2	3	2	1	200	23.3	8.34	8.44	2	0	101.9	106.3	17.41	13.35	71.9	86.7	102.2	73.8	96	90.4
TRUE	High	Master Protein	156523150	endonuclease domain-containing 1 protein precursor [Bos taurus]	0	11.964	10	3	3	3	1	500	54.8	5.47	9.19	3	0	102.9	94.9	10.14	4.8	138.2	131.8	113.3	115.6	127.2	121.5
TRUE	High	Master Protein	741907896	PREDICTED: probable ubiquitin carboxyl-terminal hydrolase FAF-X isoform X1 [Bos taurus]	0	11.941	2	4	4	4	1	2575	292.5	5.82	9.7	4	0	78.3	86.3	4.78	5.55	102	112.2	107.2	110.2	118.1	123
TRUE	High	Master Protein	741927569	PREDICTED: phospholipase B-like 1 isoform X1 [Bos taurus]	0	11.935	5	3	4	3	1	558	64.3	8.97	10.43	3	0	135.7	76.3	9.25	9.45	230.3	191.6	217.7	136.7	122.4	113.5
TRUE	High	Master Protein	982957531	PREDICTED: vacuolar-sorting protein SNF8 isoform X1 [Bos taurus]	0	11.931	15	3	3	3	1	275	30.6	8	9.02	3	0	100.4	106	15.3	10.43	46.8	56.8	63.7	62.6	60	51.1
TRUE	High	Master Protein	982914687	PREDICTED: 5'-AMP-activated protein kinase subunit gamma-3 isoform X1 [Bos taurus]	0	11.93	10	3	3	3	1	512	56.3	5.6	8.38	3	0	94.2	100.8	25.19	12.93	35.6	39.3	23.5	45.1	35.2	38.1
TRUE	High	Master Protein	982992009	PREDICTED: LIM domain only protein 7 isoform X1 [Bos taurus]	0	11.928	2	4	4	4	1	1796	204	7.2	11.06	4	0	93.7	85.1	16.06	11.96	133	178.2	140.7	149	127.7	118.3
TRUE	High	Master Protein	77735929	eukaryotic translation initiation factor 3 subunit K [Bos taurus]	0	11.927	21	4	4	4	1	218	25.1	4.93	8.43	4	0	115.3	89.4	10.72	4.78	192.5	237.4	226.7	175.3	190.5	175.8
TRUE	High	Master Protein	28461251	ATPase inhibitor, mitochondrial precursor [Bos taurus]	0	11.907	27	4	5	4	1	109	12.3	9.35	15.03	4	0	138.8	99.6	10.91	11.81	1183	1432.8	1444.5	979.7	1028.6	1220.2
TRUE	High	Master Protein	28603766	plasma serine protease inhibitor precursor [Bos taurus]	0	11.901	12	4	5	4	1	404	45.3	9.36	10.32	4	0	82.4	119.5	10.33	8.94	71.7	69.7	58.9	91.5	109.5	101
TRUE	High	Master Protein	115495753	eukaryotic peptide chain release factor subunit 1 [Bos taurus]	0	11.889	15	4	5	4	1	437	49	5.71	6.52	4	0	93.6	91.4	6.5	12.87	59.8	67.9	62.5	61	63.2	49.3
TRUE	High	Master Protein	982910445	PREDICTED: importin subunit alpha-5 isoform X1 [Bos taurus]	0	11.849	6	2	2	1	1	551	61.7	5	7.47	2	0	79.2	103.6	15.48	11.99	42.1	46.5	34	55	58	45.8
TRUE	High	Master Protein	528971375	PREDICTED: gamma-sarcoglycan isoform X1 [Bos taurus]	0	11.838	11	3	3	3	1	309	34.1	5.49	10.73	3	0	120	98.9	21.27	22.13	25.4	38.6	30.3	31.7	20.4	25
TRUE	High	Master Protein	528941616	PREDICTED: inactive dual specificity phosphatase 27 isoform X1 [Bos taurus]	0	11.824	3	3	3	3	1	1158	130.4	5.14	8.09	3	0	108.5	87.1	16.04	11.45	49.2	50	37	39.5	33.9	42.6
TRUE	High	Master Protein	115496153	DDRGK domain-containing protein 1 precursor [Bos taurus]	0	11.811	16	3	4	3	1	313	35.6	5.22	3.21	3	0
TRUE	High	Master Protein	32401410	immunoglobulin J chain precursor [Bos taurus]	0	11.772	15	2	4	2	1	157	17.8	5.22	10.57	2	0	66.8	135.9	28.74	7.71	168.2	136.1	92.5	306.1	276.8	263.6
TRUE	High	Master Protein	156121241	leucine-rich repeat-containing protein 47 [Bos taurus]	0	11.756	8	4	4	4	1	581	63.6	8.25	11.15	4	0	101.9	102.4	14.65	6.34	122.3	162.2	156.3	157.2	168.1	148.1
TRUE	High	Master Protein	297471503	PREDICTED: UDP-glucose:glycoprotein glucosyltransferase 1 isoform X1 [Bos taurus]	0	11.707	5	5	5	5	1	1557	177.7	5.68	7.22	5	0
TRUE	High	Master Protein	114050887	dnaJ homolog subfamily C member 11 [Bos taurus]	0	11.687	8	3	3	3	1	559	63.2	8.32	7.94	3	0	94.8	98.8	11	9.81	96.4	120.3	110.4	116.5	115.1	97.2
TRUE	High	Master Protein	528993427	PREDICTED: isochorismatase domain-containing protein 2 isoform X2 [Bos taurus]	0	11.674	23	2	3	2	1	204	22.4	8.37	6.5	2	0
TRUE	High	Master Protein	27806039	osteoclast-stimulating factor 1 [Bos taurus]	0	11.669	26	3	5	3	1	214	23.8	5.5	2.95	3	0	109.1	68.7	6.33	37.02	18.3	16.4	16.5	10.4	11.7	5.3
TRUE	High	Master Protein	77736335	cytochrome c oxidase subunit 7A-related protein, mitochondrial precursor [Bos taurus]	0	11.662	47	3	4	3	1	114	12.5	9.54	5.8	3	0	97.2	107.6	6.25	7.02	151.2	134.5	138	154.9	135.9	152.7
TRUE	High	Master Protein	116004423	bis(5'-nucleosyl)-tetraphosphatase [asymmetrical] [Bos taurus]	0	11.659	24	2	2	2	1	147	16.8	5.36	7.72	2	0	114.1	109.4	8.99	2.18	118	98.9	112.9	111.1	108.3	106.3
TRUE	High	Master Protein	982959007	PREDICTED: beta-2-glycoprotein 1 isoform X2 [Bos taurus]	0	11.65	9	3	3	3	1	287	31.9	8.27	9.79	3	0	102.4	101.1	24.67	15.62	325.4	231.3	206.4	189.4	228.5	259.8
TRUE	High	Master Protein	741932914	PREDICTED: protein PRRC1 isoform X1 [Bos taurus]	0	11.636	10	3	3	3	1	445	46.4	5.99	6.84	3	0	98.1	76.6	19.7	1.77	66.5	61.3	44.8	49.2	47.9	47.6
TRUE	High	Master Protein	528996770	PREDICTED: fatty acid synthase isoform X1 [Bos taurus]	0	11.601	2	3	3	3	1	2515	274.2	6.29	5.37	3	0	78.7	95.5	12.06	11.82	57.3	65.6	51.6	60.5	76.8	69.6
TRUE	High	Master Protein	157954073	alpha-aminoadipic semialdehyde synthase, mitochondrial precursor [Bos taurus]	0	11.592	4	3	3	3	1	926	102	6.71	7.98	3	0	98.9	89.1	3.52	8.66	75.4	71.5	70.6	64.5	70.7	59.5
TRUE	High	Master Protein	165377268	NAD-dependent protein deacetylase sirtuin-2 [Bos taurus]	0	11.585	13	3	3	3	1	390	43.2	5.16	7.37	3	0	102.4	91.8	7.74	9.26	45.2	52.8	49.1	46.8	44	38.9
TRUE	High	Master Protein	346421349	cytochrome c oxidase subunit 6C [Bos taurus]	0	11.47	22	3	6	3	1	74	8.6	10.29	17.49	3	0	116.7	111.2	29.05	9.67	1616.3	1573.1	2558	1540.5	1670.5	1375.4
TRUE	High	Master Protein	27806763	low molecular weight phosphotyrosine protein phosphatase [Bos taurus]	0	11.463	28	3	4	3	1	158	18	7.11	8.72	3	0	88.8	118.3	1.21	6.13	224.2	219	222.7	318.5	296.7	282.1
TRUE	High	Master Protein	329664748	methylcrotonoyl-CoA carboxylase subunit alpha, mitochondrial [Bos taurus]	0	11.45	5	3	3	3	1	725	80.4	8.21	7.7	3	0	111.2	86.9	4.92	20.53	34.5	31.3	33.5	26.1	21.1	31.9
TRUE	High	Master Protein	528942725	PREDICTED: extracellular matrix protein 1 isoform X1 [Bos taurus]	0	11.405	5	2	2	2	1	574	63.7	6.93	6.49	2	0	103.5	106.4	20.02	12.07	92.6	83.1	61.7	72.5	85.5	92.3
TRUE	High	Master Protein	114051808	complement component C7 precursor [Bos taurus]	0	11.396	6	4	4	4	1	843	93	7.11	10.23	4	0	95.3	100.7	22.35	5.7	49.6	31.4	41.2	39.5	43.9	43.5
TRUE	High	Master Protein	115496488	vesicle-trafficking protein SEC22b precursor [Bos taurus]	0	11.393	19	4	4	4	1	251	28.7	9.22	10.83	4	0	111.1	64.9	17.33	30.18	28.9	38.8	29.4	16.3	17.1	27.3
TRUE	High	Master Protein	115495705	actin-related protein 2/3 complex subunit 4 [Bos taurus]	0	11.336	23	4	4	4	1	168	19.7	8.43	11.38	4	0	99.4	77.5	5.69	1.05	211.1	222.5	198.5	162.2	165.5	164.7
TRUE	High	Master Protein	77735529	saccharopine dehydrogenase-like oxidoreductase [Bos taurus]	0	11.327	7	3	3	3	1	429	47.3	8.92	9.3	3	0	82.7	119.6	14.09	13.69	204	242.8	271.3	351.3	353.3	274.9
TRUE	High	Master Protein	983008044	PREDICTED: actin-binding LIM protein 1 isoform X2 [Bos taurus]	0	11.301	4	3	4	3	1	808	90.7	8.73	7.24	3	0	96.3	110.8	5.79	6.56	125.6	140.4	129.8	149.3	155.2	136.3
TRUE	High	Master Protein	359077235	PREDICTED: septin-9 isoform X2 [Bos taurus]	0	11.288	8	3	3	3	1	585	65.3	9.01	7.84	3	0	103.7	75.3	10.93	0.29	33.6	27.9	34.1	24.4	24.4	24.5
TRUE	High	Master Protein	300794034	60S ribosomal protein L21 [Bos taurus]	0	11.282	29	4	4	4	1	160	18.6	10.54	11.11	4	0	106.4	92.8	16.66	13.45	160.7	221.1	178.3	163.3	155.5	125.6
TRUE	High	Master Protein	297474462	PREDICTED: keratin, type II cytoskeletal 2 epidermal isoform X1 [Bos taurus]	0	11.275	5	3	4	1	1	617	64.2	8.4	10.83	3	0	100.3	116.8	13.72	27.2	313.8	264	240.6	272.9	449	307.4
TRUE	High	Master Protein	115497090	26S proteasome non-ATPase regulatory subunit 14 [Bos taurus]	0	11.253	18	4	5	4	1	310	34.6	6.52	7.87	4	0	88.9	89.4	11.9	5.59	260.7	262.3	319.4	289	263.7	261.8
TRUE	High	Master Protein	114051445	serine/threonine-protein phosphatase 2A activator [Bos taurus]	0	11.229	22	6	6	6	1	324	36.9	6.35	13.49	6	0	90.5	113.4	9.64	12.63	540.1	615.8	654.4	882.8	771.4	686.3
TRUE	High	Master Protein	155372081	U6 snRNA-associated Sm-like protein LSm2 [Bos taurus]	0	11.227	39	3	4	3	1	95	10.8	6.52	13.51	3	0	93.8	98.1	8.07	2.29	62.5	69.7	59.6	67.2	65.4	64.2
TRUE	High	Master Protein	528906950	PREDICTED: complement C3 isoform X1 [Bos taurus]	0	11.225	4	4	4	4	1	1662	186.2	6.95	4.48	4	0
TRUE	High	Master Protein	94966972	musculoskeletal embryonic nuclear protein 1 [Bos taurus]	0	11.224	27	2	3	2	1	82	8.9	9.86	10.9	2	0	120.9	97.1	23.12	31.32	165.1	123.3	198.1	76.2	146	132.6
TRUE	High	Master Protein	82617550	sorbitol dehydrogenase [Bos taurus]	0	11.193	10	3	3	3	1	356	38.1	7.46	9.1	3	0	90.5	123.1	10.2	13.07	176	206.8	214.3	285.3	281.4	223.8
TRUE	High	Master Protein	119905307	PREDICTED: very-long-chain (3R)-3-hydroxyacyl-CoA dehydratase 1 [Bos taurus]	0	11.177	9	2	2	2	1	288	32.2	9.26	5.84	2	0	111.7	81.2	7.33	5.3	97.8	96.9	85.5	70.4	64.9	71.8
TRUE	High	Master Protein	982984796	PREDICTED: LOW QUALITY PROTEIN: far upstream element-binding protein 2 isoform X2 [Bos taurus]	0	11.168	8	4	4	3	1	712	73.4	8.03	8.49	4	0	96.4	88.8	7.42	17.4	29	30.3	26.1	21.1	26.7	30.1
TRUE	High	Master Protein	51491835	ovarian and testicular apolipoprotein N precursor [Bos taurus]	0	11.15	10	3	4	3	1	259	29.1	5.67	11.81	3	0	88.8	113.1	25.81	17.03	547	343.7	377	480	427.3	594
TRUE	High	Master Protein	741918560	PREDICTED: complement C1q subcomponent subunit B isoform X1 [Bos taurus]	0	11.121	15	3	3	3	1	247	26.4	9.48	9.78	3	0	79.4	97.6	9.92	10.58	165.4	160.4	136.8	190.2	231.1	197.4
TRUE	High	Master Protein	329664902	neutral alpha-glucosidase AB [Bos taurus]	0	11.109	5	4	4	4	1	966	109.4	6.25	11.53	4	0	98.8	89.6	17.51	17.82	135.6	102.7	100.2	93.1	74.9	107.5
TRUE	High	Master Protein	528939641	PREDICTED: NADH dehydrogenase [ubiquinone] 1 beta subcomplex subunit 3 isoform X1 [Bos taurus]	0	11.103	15	2	4	2	1	130	14.4	8.05	11.62	2	0	125.6	112.9	23.03	9.72	450.2	424.5	637.1	404.7	422.2	349.2
TRUE	High	Master Protein	118151344	60S ribosomal protein L36 [Bos taurus]	0	11.075	19	2	4	2	1	105	12.2	11.59	10.42	2	0	110.8	98.2	16.04	4.97	133.8	158.9	115.4	123.2	111.6	118.6
TRUE	High	Master Protein	149642897	thioredoxin-related transmembrane protein 4 precursor [Bos taurus]	0	11.065	8	2	3	2	1	348	38.9	4.46	8.28	2	0	99.7	97.9	7.36	9.13	81.9	81	71.5	79.6	82.5	69.1
TRUE	High	Master Protein	297490130	PREDICTED: nodal modulator 1 [Bos taurus]	0	11.061	4	3	3	3	1	1222	134	5.87	4.88	3	0	90.5	107.7	13.33	10.54	46.7	45	36.1	53.6	44.6	54.1
TRUE	High	Master Protein	84370121	propionyl-CoA carboxylase beta chain, mitochondrial precursor [Bos taurus]	0	11.02	6	2	2	2	1	539	58.3	7.44	7.59	2	0	87.9	110.1	10.55	3.39	23.6	25.2	28.9	32.1	30.1	31.5
TRUE	High	Master Protein	982958768	PREDICTED: 60S ribosomal protein L38 isoform X1 [Bos taurus]	0	10.981	39	3	4	3	1	70	8.2	10.1	10.41	3	0	114.6	87.8	7.74	8.13	237	203.4	226.5	158.3	173.5	186.3
TRUE	High	Master Protein	147902461	transcription factor BTF3 homolog 4 [Bos taurus]	0	10.973	27	2	3	2	1	158	17.3	6.35	6.02	2	0
TRUE	High	Master Protein	114050717	vesicle-associated membrane protein 5 [Bos taurus]	0	10.955	27	2	3	2	1	116	12.8	6.68	6.12	2	0	97.4	101.7	3.46	9.73	74	78.4	73.7	70	77.3	85.1
TRUE	High	Master Protein	134085890	syntaxin-binding protein 3 [Bos taurus]	0	10.955	6	3	5	3	1	592	67.6	8.13	2.46	3	0	83.4	97.8	10.45	9.11	62	73.5	61.3	75.4	63.2	72.7
TRUE	High	Master Protein	77735887	glutamine--tRNA ligase [Bos taurus]	0	10.925	4	2	2	2	1	775	87.6	6.89	6.16	2	0	68.5	116.7	20.69	9.94	11.7	12.9	8.5	22.6	18.6	20
TRUE	High	Master Protein	114052923	asparagine--tRNA ligase, cytoplasmic [Bos taurus]	0	10.898	14	5	5	5	1	559	64.4	6.74	7.16	5	0	86.6	83.4	19.4	8.2	54.2	52.1	73.1	55.4	52.2	47
TRUE	High	Master Protein	148232393	transmembrane protein 11, mitochondrial [Bos taurus]	0	10.894	13	2	2	2	1	192	21.5	7.33	7.76	2	0	88.1	107.2	10.59	5.81	99.2	99.6	118.8	121.3	110.9	124
TRUE	High	Master Protein	27806183	vesicle-associated membrane protein 2 [Bos taurus]	0	10.874	21	2	2	2	1	116	12.6	8.13	8.53	2	0	139	79.9	2.19	11.95	340.4	331.4	326	186.3	190.5	230.1
TRUE	High	Master Protein	149773586	protein ERGIC-53 precursor [Bos taurus]	0	10.869	4	2	3	2	1	518	58	6.49	6.57	2	0	106.5	87.6	15.98	5.31	72	91.4	68.4	59.3	56.2	62.5
TRUE	High	Master Protein	982928613	PREDICTED: afamin isoform X1 [Bos taurus]	0	10.851	8	3	4	3	1	604	69.5	5.85	8.28	3	0
TRUE	High	Master Protein	77735799	plasminogen receptor (KT) [Bos taurus]	0	10.82	14	2	2	2	1	147	17.1	9.58	7.24	2	0	121.5	106.5	20.2	13.37	146	214.5	165	168.5	129.4	144.7
TRUE	High	Master Protein	41386802	uridine 5'-monophosphate synthase [Bos taurus]	0	10.793	11	4	4	4	1	480	52.2	6.4	7	4	0	85	106	13.2	14.74	56.6	71.3	57.8	72.7	55.4	72.2
TRUE	High	Master Protein	528904214	PREDICTED: early endosome antigen 1 isoform X1 [Bos taurus]	0	10.786	2	3	3	3	1	1452	166.7	5.63	7.92	3	0	102.4	102.5	12.69	12.6	161.3	129.6	131.2	114.9	131.4	148
TRUE	High	Master Protein	300798287	sec1 family domain-containing protein 1 [Bos taurus]	0	10.75	7	3	3	3	1	641	72.4	6.38	8.4	3	0	95.1	95.1	15.03	10.1	25.2	34	29	29	25.9	31.8
TRUE	High	Master Protein	528995103	PREDICTED: sex hormone-binding globulin isoform X1 [Bos taurus]	0	10.733	8	2	2	2	1	425	46	6.34	7.12	2	0	78.3	99.9	10.98	36.88	29.9	24.7	25	31.9	31.2	57.1
TRUE	High	Master Protein	528995958	PREDICTED: 2',3'-cyclic-nucleotide 3'-phosphodiesterase isoform X1 [Bos taurus]	0	10.721	9	3	3	3	1	420	47.3	8.95	8.01	3	0	100.2	90.9	16.48	3.41	136.4	174.6	129.8	124.2	116.8	123.7
TRUE	High	Master Protein	528936327	PREDICTED: N-alpha-acetyltransferase 50 isoform X2 [Bos taurus]	0	10.663	18	3	3	3	1	169	19.4	8.81	9.33	3	0	110.4	98.1	6.17	2.31	165	186.7	176.6	159.9	152.7	156.9
TRUE	High	Master Protein	27807501	pyruvate dehydrogenase phosphatase regulatory subunit, mitochondrial precursor [Bos taurus]	0	10.658	6	4	4	4	1	878	98.8	6.47	9.93	4	0	92.3	104.7	13.92	14.23	126.9	106.6	96.9	131.1	120.9	98.6
TRUE	High	Master Protein	77736327	developmentally-regulated GTP-binding protein 1 [Bos taurus]	0	10.638	8	2	3	2	1	367	40.5	8.9	9.33	2	0	93.4	100.5	22.82	10.14	75.7	61.9	47.5	65.4	78.3	66.6
TRUE	High	Master Protein	528952198	PREDICTED: 3-hydroxybutyrate dehydrogenase type 2 isoform X1 [Bos taurus]	0	10.631	14	3	3	3	1	245	26.6	7.24	7.94	3	0	91.5	109.5	15.06	17.23	249.4	223.9	183.9	268	201.7	282.9
TRUE	High	Master Protein	929981581	alpha-endosulfine isoform 1 [Bos taurus]	0	10.611	33	3	3	3	1	121	13.4	7.24	8.24	3	0	112.7	105.9	9.48	5.43	108.8	128	109.2	100.1	110.9	102.7
TRUE	High	Master Protein	982936525	PREDICTED: heterogeneous nuclear ribonucleoproteins C1/C2 isoform X1 [Bos taurus]	0	10.572	7	2	3	2	1	307	33.7	5.08	8.76	2	0	118.9	83.3	39.13	6.75	132.7	82.5	62.4	57.8	54.1	61.9
TRUE	High	Master Protein	122692293	chloride intracellular channel protein 4 [Bos taurus]	0	10.564	20	3	3	3	1	253	28.7	5.78	6.44	3	0	99	90.4	5.53	15.57	46.5	49.3	44.1	43.1	42.5	32.2
TRUE	High	Master Protein	156121327	galectin-3 [Bos taurus]	0	10.561	9	2	2	2	1	265	27.6	8.84	9.1	2	0	64.9	83.1	3.66	31.52	156.6	145.6	150.1	192	284.3	155.5
TRUE	High	Master Protein	78369286	small acidic protein [Bos taurus]	0	10.556	25	3	3	3	1	181	20.1	4.77	6.27	3	0	120	91.4	13.78	12	132.7	141.8	107.9	100.3	101.1	123.2
TRUE	High	Master Protein	27806621	ferritin heavy chain [Bos taurus]	0	10.539	18	3	4	3	1	181	21	5.87	8.6	3	0	103.9	116.7	29.86	11.22	265	237.3	142.6	266.7	300.9	240.7
TRUE	High	Master Protein	149773572	nucleoside diphosphate kinase 3 precursor [Bos taurus]	0	10.532	21	3	4	3	1	169	19.1	7.91	8.8	3	0	103.6	98.3	4.57	9.12	54.2	57.9	59.2	54.3	63.7	54.9
TRUE	High	Master Protein	27806665	ATP-dependent RNA helicase A [Bos taurus]	0	10.524	3	3	3	3	1	1287	141.9	6.89	7.29	3	0	78.1	86.7	6.18	16.71	35.1	33.7	38	38.9	41.5	29.8
TRUE	High	Master Protein	144953871	15 kDa selenoprotein precursor [Bos taurus]	0	10.471	18	2	3	2	1	162	18	5.21	9.64	2	0	106.4	96.9	9.6	14.48	66.1	55.9	56.7	51.6	47.3	62.4
TRUE	High	Master Protein	115497294	protein canopy homolog 2 precursor [Bos taurus]	0	10.461	15	2	3	2	1	182	20.7	4.92	5.59	2	0	111.2	105.9	13.1	10.34	31.8	39	30.8	29.6	30.3	35.6
TRUE	High	Master Protein	154707900	fumarylacetoacetase [Bos taurus]	0	10.403	7	3	4	3	1	419	46.1	6.98	9.82	3	0	90.3	123.3	12.23	15.52	147.7	127	162.5	201.7	214.5	157.9
TRUE	High	Master Protein	77736283	ankyrin repeat and SOCS box protein 2 [Bos taurus]	0	10.382	4	2	3	2	1	633	70.2	7.46	6.22	2	0	86.1	110.1	25.46	17.48	14.2	21.1	13.6	16.6	23.1	18.2
TRUE	High	Master Protein	164420711	5-demethoxyubiquinone hydroxylase, mitochondrial isoform 1 precursor [Bos taurus]	0	10.376	14	3	3	3	1	217	24.3	7.75	8.45	3	0	113.7	105.2	17.12	11.97	120.3	137	168.1	110.2	140.3	126.7
TRUE	High	Master Protein	84370077	ruvB-like 2 [Bos taurus]	0	10.35	5	2	3	2	1	463	51.1	5.76	7.28	2	0	111.2	92	10.95	11.33	17.4	17.3	14.3	15.4	14.3	12.3
TRUE	High	Master Protein	300794365	ATP-dependent 6-phosphofructokinase, platelet type [Bos taurus]	0	10.345	5	3	8	1	1	791	86	6.87	17.02	3	0
TRUE	High	Master Protein	27807337	cathelicidin-4 precursor [Bos taurus]	0	10.325	28	3	4	3	1	144	16.5	6.64	9.12	3	0	78.9	127.4	51.65	16.59	125.5	57.3	53.1	92.5	86.3	117.2
TRUE	High	Master Protein	27806905	lipoamide acyltransferase component of branched-chain alpha-keto acid dehydrogenase complex, mitochondrial precursor [Bos taurus]	0	10.285	7	3	3	3	1	482	53.4	8.25	7.98	3	0
TRUE	High	Master Protein	741896351	PREDICTED: protein flightless-1 homolog [Bos taurus]	0	10.274	2	2	2	2	1	1245	141.5	6.07	5.63	2	0	89	68.6	6.83	5.45	37.7	33.6	38.1	28.5	31.5	29.1
TRUE	High	Master Protein	528966708	PREDICTED: acylphosphatase-1 isoform X1 [Bos taurus]	0	10.266	14	3	4	3	1	159	17.2	8.7	13.12	3	0	112.2	115.2	8.63	3.13	337.9	345.9	395.2	355.2	340.4	362
TRUE	High	Master Protein	83035095	high mobility group protein B2 [Bos taurus]	0	10.237	13	3	3	3	1	209	24	7.81	10.05	3	0	118.7	74.4	20.85	8.56	448.7	400.3	293.5	224.1	250.7	265.9
TRUE	High	Master Protein	27807199	platelet-activating factor acetylhydrolase IB subunit alpha [Bos taurus]	0	10.217	10	4	4	3	1	410	46.6	7.37	9.01	4	0	95.7	95	5.98	2.08	146.5	159.3	164.7	158.1	163.5	157.5
TRUE	High	Master Protein	62751843	OCIA domain-containing protein 1 [Bos taurus]	0	10.207	13	3	3	3	1	247	27.8	7.17	7.42	3	0	135.4	90.7	10.93	5.19	249.1	268.2	308	195.9	178.9	179.7
TRUE	High	Master Protein	156120919	nucleoredoxin [Bos taurus]	0	10.206	10	2	3	2	1	435	48.3	5.03	7.24	2	0	74.4	104	22.48	17.54	9.5	14	9.9	13.9	17.9	12.9
TRUE	High	Master Protein	300794925	alpha-centractin [Bos taurus]	0	10.185	10	3	4	2	1	376	42.6	6.64	10.37	3	0	82.8	52.8	18.25	11.33	40.7	32.8	47.5	24.7	30.5	26
TRUE	High	Master Protein	529001374	PREDICTED: 60S ribosomal protein L29 isoform X1 [Bos taurus]	0	10.173	13	2	4	2	1	152	16.8	11.81	10.72	2	0	117.3	81.3	8.6	13.19	345.7	351	299.1	239.4	206.2	269
TRUE	High	Master Protein	528942200	PREDICTED: protein S100-A16 isoform X1 [Bos taurus]	0	10.17	22	2	2	2	1	103	11.8	8.94	7.35	2	0	126.4	74.4	11.15	5.13	128.1	121.4	102.8	71.5	69.4	76.6
TRUE	High	Master Protein	84000193	vasodilator-stimulated phosphoprotein [Bos taurus]	0	10.167	11	3	3	3	1	383	40.4	8.68	7.42	3	0	111.8	78.2	9.21	8.4	17.8	16.7	14.8	13.1	11.7	11.2
TRUE	High	Master Protein	528961178	PREDICTED: utrophin isoform X1 [Bos taurus]	0	10.159	1	3	4	1	1	3441	394.8	5.41	9.13	3	0
TRUE	High	Master Protein	78042540	synaptobrevin homolog YKT6 [Bos taurus]	0	10.153	12	3	4	3	1	198	22.5	6.58	11.29	3	0	107	103.7	3.26	14.04	177.3	189.2	182.2	216.3	176.6	166.9
TRUE	High	Master Protein	134085732	NADH dehydrogenase [ubiquinone] 1 alpha subcomplex assembly factor 4 [Bos taurus]	0	10.124	18	2	2	2	1	175	20.1	9.14	5.38	2	0	102.2	112.7	17.5	13.47	24	23.9	32	27.3	26.5	21.1
TRUE	High	Master Protein	528979588	PREDICTED: epoxide hydrolase 1 isoform X1 [Bos taurus]	0	10.118	6	2	2	2	1	451	52.2	7.61	7.14	2	0	89.5	97.5	15.21	23.88	44.9	45.8	34.4	40.3	64.5	49
TRUE	High	Master Protein	156121049	N(G),N(G)-dimethylarginine dimethylaminohydrolase 1 [Bos taurus]	0	10.113	12	3	3	2	1	285	31.3	6.01	8.25	3	0	92.2	105.3	3.13	10.89	24.6	26.2	25.5	34.6	29.1	28.5
TRUE	High	Master Protein	529012096	PREDICTED: vacuolar protein sorting-associated protein 37C isoform X1 [Bos taurus]	0	10.104	15	3	3	3	1	350	38	5.14	5.32	3	0	64.1	140	26.03	6.53	34.7	22.2	23.2	51	45.3	50.6
TRUE	High	Master Protein	94966795	acyl carrier protein, mitochondrial precursor [Bos taurus]	0	10.082	12	2	4	2	1	156	17.4	5.07	8.89	2	0	106.9	97	12.12	18.86	274.5	350.2	322.5	292.5	344.1	234.6
TRUE	High	Master Protein	149642989	coiled-coil domain-containing protein 43 [Bos taurus]	0	10.067	10	2	2	2	1	224	25.3	4.96	6.72	2	0	108.5	108.9	7.82	8.31	43.3	37.3	39	39.1	36.5	43.1
TRUE	High	Master Protein	115496061	transportin-1 [Bos taurus]	0	10.067	4	3	3	3	1	890	101.3	4.96	8.78	3	0	93.4	96.7	4.59	7.14	66	67.1	71.9	71.2	69.5	62.1
TRUE	High	Master Protein	528966808	PREDICTED: serine/threonine-protein phosphatase 2A 56 kDa regulatory subunit epsilon isoform isoform X1 [Bos taurus]	0	10.064	6	2	2	2	1	467	54.7	6.95	7.24	2	0
TRUE	High	Master Protein	330864700	methyl-CpG-binding protein 2 [Bos taurus]	0	10.042	7	2	2	2	1	486	52.3	9.96	5.76	2	0
TRUE	High	Master Protein	27807287	60S ribosomal protein L3 [Bos taurus]	0	10.04	12	3	3	3	1	403	46	10.23	5.96	3	0
TRUE	High	Master Protein	300796005	ubiquitin carboxyl-terminal hydrolase 13 [Bos taurus]	0	9.982	6	4	4	3	1	863	97.2	5.58	2.4	4	0	75.1	107.1	15.88	12	24.5	33.7	30.4	43.3	36.3	46.1
TRUE	High	Master Protein	156120445	inter-alpha-trypsin inhibitor heavy chain H3 precursor [Bos taurus]	0	9.977	4	3	3	3	1	891	99.5	5.9	7.35	3	0
TRUE	High	Master Protein	982992345	PREDICTED: cullin-4A isoform X2 [Bos taurus]	0	9.974	4	3	4	3	1	784	91.1	8.32	10.08	3	0	86.7	94.7	10.17	8.46	54.3	52.9	63.5	65.1	59.3	55
TRUE	High	Master Protein	528952641	PREDICTED: extracellular superoxide dismutase [Cu-Zn] isoform X1 [Bos taurus]	0	9.96	10	2	2	2	1	252	27.4	7.06	7.07	2	0	107.2	106.2	13.36	5.51	143.3	161.8	123.6	142.3	129	142
TRUE	High	Master Protein	255760061	selenoprotein H [Bos taurus]	0	9.946	20	2	2	2	1	123	13.3	10.18	5.78	2	0	122.6	82.2	11.3	6.12	139	131	111.1	91.9	87.8	81.3
TRUE	High	Master Protein	741952225	PREDICTED: nuclear mitotic apparatus protein 1 isoform X1 [Bos taurus]	0	9.945	3	3	3	3	1	2123	237.7	5.54	7.29	3	0
TRUE	High	Master Protein	62751429	dnaJ homolog subfamily A member 1 [Bos taurus]	0	9.939	8	2	3	2	1	397	44.9	7.14	9.58	2	0	101.9	90.8	10.2	3.52	37.7	41.6	33.9	32.3	34.6	33.6
TRUE	High	Master Protein	346716283	equilibrative nucleoside transporter 1 [Bos taurus]	0	9.934	5	2	3	2	1	535	57.9	7.9	8.35	2	0	104.3	76.7	11.91	6.66	65.9	64.1	79.3	48.5	49.5	43.6
TRUE	High	Master Protein	115495075	zinc-binding alcohol dehydrogenase domain-containing protein 2 [Bos taurus]	0	9.932	11	3	3	3	1	377	40.1	8.9	4.56	3	0	94	106.7	3.14	24.65	89.3	94.5	94.2	107	120.3	72.5
TRUE	High	Master Protein	982953408	PREDICTED: transmembrane protein 143 isoform X1 [Bos taurus]	0	9.905	5	2	2	2	1	477	53.7	9.26	6.35	2	0	104.6	110	10.36	23.41	28.7	23.8	28.6	39.6	30.1	25.1
TRUE	High	Master Protein	528968272	PREDICTED: serine/arginine-rich splicing factor 7 isoform X1 [Bos taurus]	0	9.841	11	2	2	1	1	238	27.4	11.84	6.55	2	0	115.9	85	21.18	13.74	33.6	44.9	30.3	22.2	24.6	29
TRUE	High	Master Protein	114051956	enoyl-CoA delta isomerase 1, mitochondrial [Bos taurus]	0	9.789	8	2	4	2	1	303	33.1	8.54	8.47	2	0	97	107.2	18.4	12.5	116.7	133.9	92.1	129	124.7	156.2
TRUE	High	Master Protein	82697311	40S ribosomal protein S15a [Bos taurus]	0	9.789	12	2	4	1	1	130	14.8	10.13	10.95	2	0	105.6	94.8	12.84	4.55	21.9	18.1	23.4	18.4	20.1	19.6
TRUE	High	Master Protein	528991277	PREDICTED: 40S ribosomal protein S15a [Bos taurus]	0	9.789	12	2	4	1	1	130	14.8	10.14	10.95	2	2	109.4	90.8	3.99	9.58	257.4	278.4	265	219.8	198.2	240.2
TRUE	High	Master Protein	77736079	protein pelota homolog [Bos taurus]	0	9.777	9	2	3	2	1	386	43.5	6.09	3.12	2	0
TRUE	High	Master Protein	89886129	5'-AMP-activated protein kinase subunit gamma-1 [Bos taurus]	0	9.776	9	2	2	2	1	330	37.5	6.76	6.33	2	0	105.4	85.1	13.89	14.67	25.1	20.5	27	25.8	20.3	20.1
TRUE	High	Master Protein	167830439	SUZ domain-containing protein 1 [Bos taurus]	0	9.775	26	2	2	2	1	152	16.9	8.95	7.34	2	0	127.7	93.3	21.48	13.08	42.8	60	41.4	34.3	26.4	31.3
TRUE	High	Master Protein	149642887	vacuolar protein-sorting-associated protein 36 [Bos taurus]	0	9.757	10	4	4	4	1	386	43.8	7.2	9.42	4	0	99.2	91.8	5.55	9.76	166.1	183.7	182.5	184.9	152	168.9
TRUE	High	Master Protein	329664446	dnaJ homolog subfamily C member 7 [Bos taurus]	0	9.717	6	3	3	3	1	494	56.3	6.79	6.02	3	0	103.7	84.5	22.28	4.72	109.5	128.1	168.5	104.7	96.3	104.4
TRUE	High	Master Protein	118601840	eukaryotic translation initiation factor 3 subunit G [Bos taurus]	0	9.71	10	4	4	4	1	320	35.6	6.13	8.59	4	0	107.6	96.6	14.51	9.58	257	294	219.5	229.5	230.6	270.4
TRUE	High	Master Protein	27805805	fatty acid-binding protein, epidermal [Bos taurus]	0	9.707	19	3	4	3	1	135	15.1	7.69	10.32	3	0	96.3	106.7	13.04	13.03	339	374.8	437.8	509.4	415.5	404.3
TRUE	High	Master Protein	156151422	transcription factor A, mitochondrial precursor [Bos taurus]	0	9.677	13	3	3	3	1	246	28.9	9.76	8.81	3	0	116.7	106.9	14.46	3.26	268.1	354.3	341.1	312.2	297	316.1
TRUE	High	Master Protein	329663571	microtubule-associated protein 1B [Bos taurus]	0	9.666	2	4	4	4	1	2463	269.7	4.79	5.25	4	0	102.8	73.4	7.33	2.08	60.4	62.1	53.9	42.3	43.1	44.1
TRUE	High	Master Protein	528905416	PREDICTED: 60S ribosomal protein L10 [Bos taurus]	0	9.665	18	2	3	2	1	136	15.5	10.51	8.65	2	0	101.1	90.1	9.26	11.2	123.4	116.4	102.6	103.7	93.6	117
TRUE	High	Master Protein	156523096	leucine--tRNA ligase, cytoplasmic [Bos taurus]	0	9.657	5	3	3	3	1	1176	134.7	6.84	5.6	3	0	80	103.1	22.91	22.87	25.9	16.2	22.8	29.4	29.5	19.1
TRUE	High	Master Protein	27806415	adseverin [Bos taurus]	0	9.626	3	2	2	2	1	715	80.7	5.77	7.2	2	0	84.6	69.4	10.75	11.76	106	86.9	90.6	61.6	77.4	74.3
TRUE	High	Master Protein	118151108	coatomer subunit beta [Bos taurus]	0	9.62	5	3	3	3	1	953	107.1	6	8.16	3	0	97	92.1	21.22	9.33	50.2	50.3	33.8	43.5	47.7	52.4
TRUE	High	Master Protein	529002925	PREDICTED: methylmalonyl-CoA mutase, mitochondrial isoform X1 [Bos taurus]	0	9.586	4	3	3	3	1	750	83.2	7.34	8.66	3	0
TRUE	High	Master Protein	70778754	adenine phosphoribosyltransferase [Bos taurus]	0	9.582	23	4	4	4	1	180	19.5	7.72	7.86	4	0	93.6	87.6	24.06	4.92	180.8	216.3	131.8	169.3	183.7	168.5
TRUE	High	Master Protein	28461269	endonuclease G, mitochondrial precursor [Bos taurus]	0	9.58	11	3	3	3	1	299	32.2	9.13	7.94	3	0	109.8	98.1	13.59	9.84	235.9	277.2	310.3	284.6	247.7	236.4
TRUE	High	Master Protein	329663556	5'-AMP-activated protein kinase catalytic subunit alpha-2 [Bos taurus]	0	9.574	5	2	2	2	1	552	62.3	7.75	7.04	2	0	91.4	118	2.37	4.58	61.1	58.9	61.6	73.5	80.2	78.9
TRUE	High	Master Protein	528990356	PREDICTED: IST1 homolog isoform X1 [Bos taurus]	0	9.573	7	2	2	2	1	364	39.8	5.35	7.25	2	0	100.2	113.5	4.96	5.29	122	128.6	116.5	133.2	138.2	147.7
TRUE	High	Master Protein	115497192	phosducin-like protein 3 [Bos taurus]	0	9.569	16	3	5	3	1	240	27.5	4.65	5.88	3	0	97.1	78.3	1.33	9.14	222.1	227.5	222.7	185.2	179.5	155.4
TRUE	High	Master Protein	62460526	telethonin [Bos taurus]	0	9.568	11	2	3	2	1	166	18.9	5.62	9.01	2	0	93.9	117.3	27.04	22.11	396	656.5	457.7	581.8	571.6	381
TRUE	High	Master Protein	78369472	eukaryotic translation initiation factor 3 subunit L [Bos taurus]	0	9.566	8	4	4	4	1	564	66.7	6.34	10.45	4	0	101.1	100.5	11.25	5.83	112.4	136.2	113.1	122.1	112.5	109.2
TRUE	High	Master Protein	330417903	L-aminoadipate-semialdehyde dehydrogenase-phosphopantetheinyl transferase precursor [Bos taurus]	0	9.561	12	3	3	3	1	309	35.7	6.71	7.93	3	0	103.8	90.6	9.88	2.49	225.4	223.8	265.3	205.2	196.8	196.4
TRUE	High	Master Protein	157785581	uridine diphosphate glucose pyrophosphatase [Bos taurus]	0	9.529	15	2	2	2	1	222	23.9	5.12	6.58	2	0
TRUE	High	Master Protein	528999977	PREDICTED: fibulin-5 isoform X1 [Bos taurus]	0	9.524	5	2	3	2	1	461	51.7	4.82	8.07	2	0	118.4	73.4	16.24	24.82	108.6	85	81.1	52.7	64.5	38.7
TRUE	High	Master Protein	329664400	oxysterol-binding protein 1 [Bos taurus]	0	9.506	5	3	5	3	1	808	89	7.11	8.25	3	0	84.2	81.6	7.01	6.03	73.7	83.6	74.8	72.4	71.4	79.6
TRUE	High	Master Protein	300797774	guanine deaminase [Bos taurus]	0	9.496	9	4	4	4	1	454	51	5.69	7.66	4	0	79.5	88.5	9.51	13.11	95.1	81.6	80.4	90.8	83.4	107.4
TRUE	High	Master Protein	77736277	activator of 90 kDa heat shock protein ATPase homolog 1 [Bos taurus]	0	9.495	12	3	3	3	1	338	38.2	5.53	6.03	3	0	111.1	96.7	3.51	3.56	138.6	145.8	136.4	125.3	120.7	116.7
TRUE	High	Master Protein	84000241	omega-amidase NIT2 [Bos taurus]	0	9.472	8	2	3	1	1	276	30.5	6.55	5.89	2	1	97.6	115.3	2.32	5.03	82.7	79.2	82.1	91.2	100.9	97
TRUE	High	Master Protein	164420702	protein farnesyltransferase/geranylgeranyltransferase type-1 subunit alpha [Bos taurus]	0	9.456	16	3	3	3	1	375	43.8	5	2.39	3	0
TRUE	High	Master Protein	741939374	PREDICTED: neuroplastin isoform X1 [Bos taurus]	0	9.446	5	2	2	2	1	398	44.4	7.74	7.01	2	0	122.1	81.3	16.52	14.89	331.8	377.2	269.8	220.9	203.9	270.3
TRUE	High	Master Protein	118601864	protein S100-A14 [Bos taurus]	0	9.446	36	3	3	3	1	104	11.4	4.67	6.29	3	0	114.7	88.4	10.13	0.99	179.6	177.6	149	136.9	136.2	138.8
TRUE	High	Master Protein	982996641	PREDICTED: 60S ribosomal protein L22 isoform X1 [Bos taurus]	0	9.437	22	2	2	2	1	129	14.9	9.19	4.06	2	0	125.4	73.7	12.93	13.39	97.6	84.3	109.4	57.4	52.2	67.7
TRUE	High	Master Protein	983009584	PREDICTED: serum amyloid A protein-like [Bos taurus]	0	9.428	15	3	3	3	1	177	19.6	8.78	8.2	3	0	149.2	42.5	31.44	20.65	321.1	328.8	175.3	91.5	66.2	100.4
TRUE	High	Master Protein	528960289	PREDICTED: high mobility group nucleosome-binding domain-containing protein 3 isoform X1 [Bos taurus]	0	9.404	24	3	3	3	1	131	13.9	10.2	8.34	3	0	140.5	74.8	4.37	20.93	120.3	110.4	117.3	50.7	62.4	77.2
TRUE	High	Master Protein	115497140	pyridoxal kinase [Bos taurus]	0	9.353	12	2	3	2	1	312	34.8	5.94	8.29	2	0	80.5	86	21.94	19.73	14.2	12	18.4	15.2	16.8	11.3
TRUE	High	Master Protein	28603756	transforming protein RhoA precursor [Bos taurus]	0	9.343	18	2	4	2	1	193	21.8	6.1	9.05	2	0	102.3	91.3	1.5	3.57	103.8	106.2	106.7	91.3	98.1	94.8
TRUE	High	Master Protein	741963799	PREDICTED: keratin, type I cytoskeletal 24 isoform X1 [Bos taurus]	0	9.34	6	3	6	1	1	537	56.1	5	13.27	3	0
TRUE	High	Master Protein	84370079	coiled-coil domain-containing protein 124 [Bos taurus]	0	9.293	16	3	4	3	1	223	26	9.52	9.27	3	0	109.1	79.2	4.48	3.02	90.5	97.5	90.1	63	65.7	66.8
TRUE	High	Master Protein	528956071	PREDICTED: clathrin light chain B isoform X1 [Bos taurus]	0	9.289	16	4	4	4	1	228	25.1	4.6	10.04	4	0	112.4	93	17.01	10.46	297.8	376.6	273.8	246.4	226.1	278
TRUE	High	Master Protein	115494922	thioredoxin-related transmembrane protein 1 precursor [Bos taurus]	0	9.282	11	3	3	3	1	278	31.6	5.06	9.47	3	0	90.8	101.6	3.66	11.21	37.8	39.6	36.8	42.3	50.4	41.2
TRUE	High	Master Protein	982919718	PREDICTED: enoyl-CoA hydratase domain-containing protein 2, mitochondrial isoform X1 [Bos taurus]	0	9.28	14	2	2	2	1	329	34.5	8.98	3.45	2	0	73.2	116.8	14.92	5.84	28.6	21.1	25	40	39.9	36.1
TRUE	High	Master Protein	28372495	NADH dehydrogenase [ubiquinone] 1 alpha subcomplex subunit 11 [Bos taurus]	0	9.27	18	2	2	2	1	141	14.7	8.72	6.55	2	0	87.3	116.1	22.08	18.47	155.6	140	210.9	228.7	206.7	157.5
TRUE	High	Master Protein	116003917	far upstream element-binding protein 1 [Bos taurus]	0	9.248	6	3	3	2	1	643	67.4	7.61	6.15	3	0	116.2	88.9	14.13	8.06	48.8	52.6	39.6	36.1	37.3	42
TRUE	High	Master Protein	156121115	NLR family member X1 [Bos taurus]	0	9.232	3	3	3	3	1	973	107.1	7.55	7.55	3	0	92	96.5	14.58	16.79	53.7	70.5	69.5	90.2	72.9	65.2
TRUE	High	Master Protein	116004095	copine-1 [Bos taurus]	0	9.214	10	4	4	4	1	537	58.9	5.62	7.28	4	0	101.7	95.5	9.34	10.94	51	59.6	60.8	66.1	56	54.1
TRUE	High	Master Protein	62460502	pyrroline-5-carboxylate reductase 3 [Bos taurus]	0	9.165	13	3	3	3	1	308	32	7.24	8.01	3	0	87.1	81.8	7.09	7.22	78.9	87.2	76.2	74.1	66.2	76
TRUE	High	Master Protein	114052653	procollagen C-endopeptidase enhancer 1 precursor [Bos taurus]	0	9.147	7	2	2	2	1	451	48.2	7.87	5.86	2	0	100.8	89.5	12.18	24.11	33.8	34.1	27.2	30	21.6	35.5
TRUE	High	Master Protein	30794316	adrenodoxin, mitochondrial precursor [Bos taurus]	0	9.129	16	2	3	2	1	186	20.4	5.41	7.63	2	0
TRUE	High	Master Protein	77736602	calcyclin-binding protein [Bos taurus]	0	9.121	22	3	3	3	1	230	26.3	8.25	7.18	3	0	100.5	103.2	3.62	20.23	33.3	33.3	35.4	43.8	34.2	29.5
TRUE	High	Master Protein	77735491	dnaJ homolog subfamily B member 11 precursor [Bos taurus]	0	9.073	7	2	2	2	1	358	40.5	6.32	6.34	2	0
TRUE	High	Master Protein	741966483	PREDICTED: fibronectin type III and SPRY domain-containing protein 2 isoform X1 [Bos taurus]	0	9.072	8	3	3	3	1	748	84.7	4.82	5.44	3	0	83.5	116	15.32	1	70.2	61.5	83.3	97.5	97	98.9
TRUE	High	Master Protein	77736027	peroxisomal biogenesis factor 19 [Bos taurus]	0	9.023	13	3	3	3	1	299	32.6	4.39	5.15	3	0	112.8	89.4	4.9	22.04	111.7	111.6	102.5	82.9	88.5	122.9
TRUE	High	Master Protein	157428048	ATPase family AAA domain-containing protein 3 [Bos taurus]	0	8.99	6	3	3	3	1	586	66.1	9.28	6.99	3	0	110	100.5	14.78	5.37	32.1	42.2	34.2	31.2	31.8	28.7
TRUE	High	Master Protein	358421415	PREDICTED: keratin, type II cytoskeletal 2 oral [Bos taurus]	0	8.956	3	2	4	1	1	597	62.7	5.39	11.46	2	0	89.2	99.7	35.69	17.86	231	446.6	277.1	351.3	309.9	244.4
TRUE	High	Master Protein	529010831	PREDICTED: 40S ribosomal protein S24 isoform X1 [Bos taurus]	0	8.952	23	3	3	3	1	132	15.3	10.92	8.33	3	0	139.1	80.1	12.36	16.74	288.2	303	237.9	165.8	155.7	211.6
TRUE	High	Master Protein	60592980	major histocompatibility complex, class II, DR alpha precursor [Bos taurus]	0	8.945	11	2	2	2	1	253	28.4	5.6	7.24	2	0	87.2	113.8	32.07	18.89	129.3	79	75	82.8	103	121.5
TRUE	High	Master Protein	77735453	alcohol dehydrogenase class-3 [Bos taurus]	0	8.907	8	2	3	2	1	374	39.7	7.5	7.99	2	0	94.6	98.5	17.32	14.88	124.8	93.1	130.3	153.4	114.2	130
TRUE	High	Master Protein	125630729	uncharacterized protein C1orf21 homolog [Bos taurus]	0	8.88	17	2	2	2	1	121	13.9	5.22	6.37	2	0	106.1	87.9	12.77	22.31	21	21.1	16.7	17.4	16.5	24.4
TRUE	High	Master Protein	297483902	PREDICTED: apolipoprotein R [Bos taurus]	0	8.859	14	3	5	3	1	195	21.8	6.73	11.93	3	0	96.7	105.5	25.18	16.85	1320.5	1183.4	788.3	1102.9	1290.5	1543.6
TRUE	High	Master Protein	114052965	heat shock protein beta-3 [Bos taurus]	0	8.817	17	2	2	2	1	149	16.7	5.55	7.36	2	0	97.9	98.6	4.26	7.87	104.3	108.3	113.6	111	109.1	95.8
TRUE	High	Master Protein	78369434	adipocyte plasma membrane-associated protein [Bos taurus]	0	8.801	8	3	3	3	1	412	46.1	7.05	7.48	3	0	102	101.2	9.05	8.28	34.5	41.3	39.3	39	35.2	41.6
TRUE	High	Master Protein	982957784	PREDICTED: signal transducer and activator of transcription 3 isoform X1 [Bos taurus]	0	8.8	7	3	3	3	1	770	88	6.3	3.18	3	0
TRUE	High	Master Protein	983003688	PREDICTED: tight junction protein ZO-1 [Bos taurus]	0	8.789	2	3	4	3	1	1705	189.2	6.95	5.08	3	0	100.8	106.4	24.76	27.3	40.1	60.5	40.6	42.8	28.9	51
TRUE	High	Master Protein	164420723	coronin-1B [Bos taurus]	0	8.783	4	2	2	2	1	488	54.2	6.19	5.38	2	0
TRUE	High	Master Protein	982948135	PREDICTED: PGC-1 and ERR-induced regulator in muscle protein 1 isoform X1 [Bos taurus]	0	8.772	9	4	4	4	1	901	94.2	4.92	2.36	4	0	100.9	108	10.17	7.89	61.1	62.7	73.4	67.2	66.3	76.2
TRUE	High	Master Protein	126012559	transport and Golgi organization protein 2 homolog [Bos taurus]	0	8.765	19	3	3	3	1	276	30.8	6.57	2.57	3	0
TRUE	High	Master Protein	77736401	thrombospondin-4 precursor [Bos taurus]	0	8.75	4	3	3	3	1	961	105.9	4.68	7.59	3	0	114.5	95	28.92	13.14	43.5	50.9	27.8	32.3	41.9	36.1
TRUE	High	Master Protein	741939280	PREDICTED: epimerase family protein SDR39U1 isoform X2 [Bos taurus]	0	8.729	13	2	2	1	1	212	22.6	9.54	6.2	2	0	102.4	107.6	5.82	10.1	26	29	28.4	29.9	30.8	25.4
TRUE	High	Master Protein	83035109	cAMP-dependent protein kinase inhibitor alpha [Bos taurus]	0	8.68	58	3	3	3	1	76	8	4.54	4.88	3	0	135.1	80	19.29	15.35	105.5	71.3	90.4	53.5	46.6	63.3
TRUE	High	Master Protein	114052480	dermatopontin precursor [Bos taurus]	0	8.657	9	2	2	2	1	201	24	5	6.07	2	0	162.9	46.3	27.1	42.88	426.9	740.1	685.5	188.6	381	195
TRUE	High	Master Protein	155371869	isoleucine--tRNA ligase, cytoplasmic [Bos taurus]	0	8.652	4	3	3	3	1	1262	144.6	6.06	5.47	3	0
TRUE	High	Master Protein	157427874	protein arginine N-methyltransferase 5 [Bos taurus]	0	8.551	10	5	5	5	1	637	72.6	6.29	7.34	5	0	90.6	101.3	2.62	4.04	215.9	227.5	221.3	261.9	242.3	247.5
TRUE	High	Master Protein	982918650	PREDICTED: kynurenine--oxoglutarate transaminase 3 isoform X1 [Bos taurus]	0	8.541	5	2	2	2	1	496	56.1	7.14	5.81	2	0	95.8	101.9	12.54	4.67	89.3	73.6	71.3	75.6	82.9	78.3
TRUE	High	Master Protein	66792752	peptidase inhibitor 16 precursor [Bos taurus]	0	8.538	5	2	2	2	1	464	49.3	6.32	6.27	2	0	110.7	66.2	25.75	14.36	82.7	58.7	51	27.4	35.2	35.8
TRUE	High	Master Protein	741974638	PREDICTED: bolA-like protein 2 isoform X1 [Bos taurus]	0	8.5	26	2	2	2	1	89	9.9	6.52	6.96	2	0
TRUE	High	Master Protein	115496658	AP-2 complex subunit alpha-2 [Bos taurus]	0	8.481	4	4	4	4	1	938	103.7	6.89	8.24	4	0	80.1	104.1	39.81	19.76	287.2	152.1	151	147.9	221	197.5
TRUE	High	Master Protein	156121243	beta-parvin [Bos taurus]	0	8.474	10	3	3	2	1	365	41.7	6.39	5.13	3	1	107.7	91.2	12.04	12.28	59.6	74.7	73.2	62	71.1	55.7
TRUE	High	Master Protein	529006572	PREDICTED: eukaryotic elongation factor 2 kinase isoform X1 [Bos taurus]	0	8.456	3	2	2	2	1	723	81.7	5.36	5.35	2	0	95.1	95.6	15.17	12.13	56.9	73.2	56.8	63.8	50	57.1
TRUE	High	Master Protein	982995961	PREDICTED: MAP kinase-activated protein kinase 2 isoform X2 [Bos taurus]	0	8.445	4	2	2	2	1	547	60.8	10.2	6.67	2	0	97.9	102.1	5.69	10.3	126.6	124	137.9	142.8	132.1	116.2
TRUE	High	Master Protein	148223659	transportin-3 [Bos taurus]	0	8.444	3	2	2	2	1	923	104	5.53	5.72	2	0	98.7	94.9	13.61	10.03	21.2	21.6	16.8	21.6	17.7	20.4
TRUE	High	Master Protein	77736419	actin-related protein 2/3 complex subunit 5-like protein [Bos taurus]	0	8.437	30	3	3	3	1	153	16.9	6.6	4.82	3	0	109.2	96.5	2.88	2.09	178.1	185.5	188.4	166.6	164	159.9
TRUE	High	Master Protein	741963631	PREDICTED: alanyl-tRNA editing protein Aarsd1 isoform X2 [Bos taurus]	0	8.435	19	2	2	2	1	155	18.2	4.97	6.63	2	0	101.1	80.7	7.99	12.32	120.6	137.4	140.1	109.7	90.1	114.4
TRUE	High	Master Protein	77735703	ankyrin repeat domain-containing protein 1 [Bos taurus]	0	8.427	6	2	3	1	1	319	36.1	7.78	11.25	2	0	67.6	76.7	29.68	20.14	32.9	45.6	25.2	26.2	38.8	37.4
TRUE	High	Master Protein	982998792	PREDICTED: 39S ribosomal protein L40, mitochondrial [Bos taurus]	0	8.4	17	2	2	2	1	206	23.7	9.98	4.16	2	0
TRUE	High	Master Protein	529009300	PREDICTED: short/branched chain specific acyl-CoA dehydrogenase, mitochondrial isoform X1 [Bos taurus]	0	8.382	8	3	3	2	1	459	50.2	8.82	6.73	3	0	103.7	97.9	7.1	15.49	93	106.2	104.7	106.3	78.1	98.7
TRUE	High	Master Protein	115495235	insulin-degrading enzyme precursor [Bos taurus]	0	8.378	3	2	2	2	1	1019	118	6.65	5.96	2	0	97.8	94.8	10.87	12.53	42.6	50.3	41.3	36.3	41.4	46.7
TRUE	High	Master Protein	114053063	high mobility group nucleosome-binding domain-containing protein 4 [Bos taurus]	0	8.361	23	2	2	2	1	90	9.6	10.48	5.4	2	0	121	94.4	6.47	4.72	97.8	108.3	96.3	76.3	80.6	73.4
TRUE	High	Master Protein	84000113	stomatin-like protein 2, mitochondrial [Bos taurus]	0	8.313	14	4	5	4	1	356	38.7	8.32	6.86	4	0	124	99	41.43	50.58	279.8	376.3	153.4	223.4	142.4	393.2
TRUE	High	Master Protein	528937964	PREDICTED: inhibitor of carbonic anhydrase isoform X1 [Bos taurus]	0	8.297	4	3	6	1	1	703	77.7	7.31	16.2	3	1	116.9	108.5	6.95	7.74	110.8	114.3	99.8	90	102.8	103.7
TRUE	High	Master Protein	332078455	thioredoxin domain-containing protein 5 precursor [Bos taurus]	0	8.242	7	3	4	3	1	437	47.8	6.14	9.89	3	0	116.5	69.1	18.59	5.18	141.3	137.1	98.9	81.3	78.2	86.6
TRUE	High	Master Protein	330688445	RNA-binding protein 39 [Bos taurus]	0	8.235	5	2	2	2	1	530	59.3	10.2	5.61	2	0	99.3	86.5	7.53	6.23	116.4	112.2	129.4	101.4	93.1	105.3
TRUE	High	Master Protein	741902034	PREDICTED: ubiquitin carboxyl-terminal hydrolase 7 isoform X1 [Bos taurus]	0	8.223	3	2	2	2	1	1055	123	5.72	4.4	2	0	98.4	92.4	17.51	4.97	23.2	32.3	25.5	24.3	23.9	22.1
TRUE	High	Master Protein	528947714	PREDICTED: glutathione S-transferase kappa 1 isoform X2 [Bos taurus]	0	8.209	9	2	2	2	1	269	30.1	7.24	5.98	2	0	75.6	151.3	39.72	23.86	10	19.4	10.6	24	21.2	14.7
TRUE	High	Master Protein	62751703	40S ribosomal protein S5 [Bos taurus]	0	8.206	9	2	3	2	1	204	22.9	9.72	8.4	2	0	98.6	98.9	9.36	6.85	248.6	288.9	244.8	258.9	249.5	226.3
TRUE	High	Master Protein	528992408	PREDICTED: immunity-related GTPase family Q protein isoform X1 [Bos taurus]	0	8.191	7	2	2	2	1	626	64.2	4.63	4.97	2	0
TRUE	High	Master Protein	167736358	UBX domain-containing protein 4 [Bos taurus]	0	8.185	6	2	2	2	1	508	56.8	6.38	7.7	2	0	115.8	94.2	8.18	11.09	172.4	193.9	166.2	146.1	117.8	140.3
TRUE	High	Master Protein	149773584	malectin precursor [Bos taurus]	0	8.184	16	4	4	4	1	283	31.5	5.54	9.88	4	0	92	105.4	5.71	2.47	122.8	137.7	130.2	149.3	149.1	142.9
TRUE	High	Master Protein	329744605	small EDRK-rich factor 2 [Bos taurus]	0	8.143	41	3	3	3	1	59	6.9	10.45	7.73	3	0	130.5	91	17.15	11.41	267.3	331.4	237.8	221.9	186.3	180.6
TRUE	High	Master Protein	27806637	fibrillin-1 precursor [Bos taurus]	0	8.126	1	4	5	4	1	2871	312	4.94	10.69	4	0	69.7	55	9.69	22.24	285.1	256.2	235.1	202.1	270.6	177.6
TRUE	High	Master Protein	77735951	grpE protein homolog 1, mitochondrial precursor [Bos taurus]	0	8.121	13	2	2	2	1	217	24.3	8.13	5.72	2	0	103.6	103.2	12.43	7.86	45	35.1	41.5	44.9	38.4	41.4
TRUE	High	Master Protein	27806483	phytanoyl-CoA dioxygenase, peroxisomal precursor [Bos taurus]	0	8.105	9	3	3	3	1	337	38.8	8.43	8	3	0	96.1	101.7	9.49	27.81	102.2	123.2	109.9	149.1	116.3	84.3
TRUE	High	Master Protein	300795880	charged multivesicular body protein 1a [Bos taurus]	0	8.051	9	2	3	2	1	196	21.7	8.07	7.99	2	0	106.3	95.8	4.89	6.77	184	202.7	196.1	176.7	161.3	184.5
TRUE	High	Master Protein	149642739	ER membrane protein complex subunit 7 precursor [Bos taurus]	0	8.039	12	2	2	2	1	241	26.5	9.25	5.52	2	0	107.5	102.8	9.95	12.53	118.9	140.5	118.7	95.9	113.8	123.3
TRUE	High	Master Protein	115496288	CUE domain-containing protein 2 [Bos taurus]	0	8.007	8	2	2	2	1	283	31.5	4.91	5.7	2	0	118.2	101.6	7.26	22.68	32.9	33.7	29.4	28.3	19.9	31.5
TRUE	High	Master Protein	115496236	tropomodulin-3 [Bos taurus]	0	8.001	12	3	3	2	1	339	38.2	5.01	5.58	3	0
TRUE	High	Master Protein	982981039	PREDICTED: putative RNA-binding protein Luc7-like 2 isoform X1 [Bos taurus]	0	8	6	2	2	2	1	408	48.4	10.14	6.99	2	0	116.3	95.9	24.83	6.98	125.6	103.4	75.3	76.4	85.3	87.4
TRUE	High	Master Protein	83715972	importin-5 [Bos taurus]	0	7.985	7	2	3	2	1	422	47.3	4.97	3.02	2	0
TRUE	High	Master Protein	982938418	PREDICTED: hexokinase-2 [Bos taurus]	0	7.972	3	3	3	3	1	917	102.3	6.01	7.31	3	0	80.6	66.8	29.5	11.49	42.2	70.3	45	42.2	37.3	33.6
TRUE	High	Master Protein	529010693	PREDICTED: growth hormone-inducible transmembrane protein isoform X1 [Bos taurus]	0	7.969	3	2	3	2	1	345	37	9.86	6.19	2	0	80.9	118.7	12.88	24.95	13.5	16.5	13.2	19.8	29.4	19.3
TRUE	High	Master Protein	70778960	40S ribosomal protein S28 [Bos taurus]	0	7.949	30	2	2	2	1	69	7.8	10.7	6.27	2	0	107.4	86.3	10.46	4.05	160.5	188.4	155.8	122.3	129	132.5
TRUE	High	Master Protein	329664528	E3 ubiquitin-protein ligase ARIH2 [Bos taurus]	0	7.947	6	2	2	2	1	491	57.5	5.77	5.98	2	0	99.4	98.2	30.14	12.93	35.6	25.4	19.6	28.3	21.9	25.1
TRUE	High	Master Protein	741963397	PREDICTED: pyruvate dehydrogenase kinase, isozyme 2 isoform X2 [Bos taurus]	0	7.941	7	2	2	2	1	418	47.4	7.14	6.8	2	0	64.8	185.2	39.85	8.38	16.5	32.1	17.4	50.1	49.7	43
TRUE	High	Master Protein	27806447	prosaposin precursor [Bos taurus]	0	7.899	5	2	2	2	1	525	58	5.2	3.41	2	0
TRUE	High	Master Protein	528917188	PREDICTED: regulatory solute carrier protein family 1 member 1 isoform X1 [Bos taurus]	0	7.879	3	2	3	2	1	1021	110.2	4.78	4.04	2	0	92.4	103	24.24	14.81	16.5	21.4	13.2	19.6	14.6	18.4
TRUE	High	Master Protein	62461611	40S ribosomal protein S12 [Bos taurus]	0	7.873	14	2	3	2	1	132	14.5	7.21	9.02	2	0	114.1	89.2	14.14	2.92	182	227.1	177	147.8	139.6	142.3
TRUE	High	Master Protein	156121073	actin-related protein 2 [Bos taurus]	0	7.852	6	3	5	2	1	394	44.7	6.74	9.9	3	0	108.4	63.7	17.68	7.89	139.5	100.9	139.8	90.1	82	77.1
TRUE	High	Master Protein	982943254	PREDICTED: mitochondrial antiviral-signaling protein isoform X1 [Bos taurus]	0	7.843	6	2	2	2	1	529	56.2	6.42	6.24	2	0	94.4	106.1	11.02	12.39	47	38.6	39.6	41	44.5	52.1
TRUE	High	Master Protein	77735903	small nuclear ribonucleoprotein Sm D2 [Bos taurus]	0	7.812	38	4	4	4	1	118	13.5	9.91	6.59	4	0	116.4	89.8	5.31	7.91	78.8	84.4	76.2	60.8	54.1	63.2
TRUE	High	Master Protein	529010424	PREDICTED: cytochrome c oxidase assembly factor 6 homolog isoform X1 [Bos taurus]	0	7.788	14	2	3	2	1	86	10.1	8.44	7.3	2	0	113.8	80.2	8.37	18.09	78.5	81.6	69.3	53.3	55.3	73.2
TRUE	High	Master Protein	300794899	succinate-semialdehyde dehydrogenase, mitochondrial [Bos taurus]	0	7.776	6	3	3	3	1	526	56.1	8.41	6.58	3	0	93.1	99.3	11.77	15.74	109	94	119.1	116.2	122.7	90.1
TRUE	High	Master Protein	28603812	coatomer subunit epsilon [Bos taurus]	0	7.764	7	2	3	2	1	308	34.5	5.26	7.7	2	0	90.4	97.1	26.08	12.57	73.1	52.7	44.3	46.6	59.6	56.7
TRUE	High	Master Protein	164420783	ribose-5-phosphate isomerase [Bos taurus]	0	7.723	11	3	3	3	1	306	32.8	8.56	8.02	3	0	111.4	97.4	34.6	17.44	27.9	26.6	13.7	23.2	21.4	29.6
TRUE	High	Master Protein	115497810	migration and invasion enhancer 1 [Bos taurus]	0	7.709	24	3	3	3	1	115	12.3	4.51	8.25	3	0	108.7	99.2	14.67	9.8	174.5	167.6	131.4	152.9	139.8	170
TRUE	High	Master Protein	741896923	PREDICTED: up-regulated during skeletal muscle growth protein 5 [Bos taurus]	0	7.686	19	2	2	2	1	58	6.4	9.83	5.31	2	0	96.4	120.6	13.32	8.13	52.8	50.4	64.3	69.2	66.1	58.9
TRUE	High	Master Protein	982914160	PREDICTED: NIF3-like protein 1 isoform X2 [Bos taurus]	0	7.672	7	2	2	1	1	285	32	8.32	6.59	2	0	101	108.4	5.67	9.99	38.6	36.1	34.5	38.7	33.7	41.1
TRUE	High	Master Protein	114051037	hsp70-binding protein 1 [Bos taurus]	0	7.668	11	3	3	3	1	357	39.2	5.15	5.01	3	0	103.7	92.7	12.27	9.09	103.5	132.6	120.3	111.2	93.3	107.5
TRUE	High	Master Protein	31982403	trans-2-enoyl-CoA reductase, mitochondrial precursor [Bos taurus]	0	7.665	6	2	2	2	1	373	40.2	8.82	7	2	0	98.8	87.5	3.56	6.14	124.5	132.5	124.8	110.6	110.8	99.3
TRUE	High	Master Protein	741970740	PREDICTED: LOW QUALITY PROTEIN: 2'-deoxynucleoside 5'-phosphate N-hydrolase 1 [Bos taurus]	0	7.658	21	2	2	2	1	170	18.3	5.11	2.66	2	0
TRUE	High	Master Protein	528968431	PREDICTED: LIM and senescent cell antigen-like-containing domain protein 1 isoform X1 [Bos taurus]	0	7.64	5	2	2	2	1	397	45.7	8.07	5.5	2	0	104.4	101.7	6.45	3.76	189.1	169.8	191.2	174.8	184.3	188.2
TRUE	High	Master Protein	529010902	PREDICTED: heterogeneous nuclear ribonucleoprotein H3 isoform X1 [Bos taurus]	0	7.608	6	2	2	2	1	346	36.9	6.87	6.75	2	0	108	103.2	9.94	15.94	102.7	117.5	97.1	109.9	98.1	79.6
TRUE	High	Master Protein	116004245	histone-binding protein RBBP4 [Bos taurus]	0	7.601	4	2	2	1	1	425	47.6	4.89	6.22	2	0	111.6	82.4	16.5	13.42	63.9	70	50.2	58.3	47.2	46
TRUE	High	Master Protein	77735483	BAG family molecular chaperone regulator 2 [Bos taurus]	0	7.59	12	3	3	3	1	211	23.6	6.57	7.09	3	0	120.3	91.7	4.69	12.8	210.6	193	196.2	169.3	149.5	130.9
TRUE	High	Master Protein	982973208	PREDICTED: thyroxine-binding globulin isoform X1 [Bos taurus]	0	7.585	6	2	2	2	1	434	48.8	6.07	6.61	2	0	91.3	117.3	11.1	4.45	110	94.7	118.3	146	141.2	133.6
TRUE	High	Master Protein	329755294	huntingtin-interacting protein K [Bos taurus]	0	7.576	19	2	2	2	1	121	13.6	4.82	5.43	2	0	127.1	86	9.23	6.9	95.3	113.3	99.2	61	67.1	69.8
TRUE	High	Master Protein	741974517	PREDICTED: cardiotrophin-1 isoform X1 [Bos taurus]	0	7.574	13	2	2	2	1	287	30.7	7.46	5.48	2	0	93.8	96.2	25.45	7.29	16.9	22.2	13.4	16.7	19.2	17.3
TRUE	High	Master Protein	528996685	PREDICTED: vesicle-fusing ATPase isoform X1 [Bos taurus]	0	7.558	3	2	2	2	1	771	85.5	7.78	5.54	2	0	107.9	81.1	15.59	17.36	32.4	44.4	39.4	38.8	29.6	28.6
TRUE	High	Master Protein	224177518	small integral membrane protein 20 [Bos taurus]	0	7.558	33	2	2	2	1	67	7.7	9.86	6.05	2	0	116.1	102	18.27	4.7	210.1	208.8	283.5	180.1	197.1	184.6
TRUE	High	Master Protein	134085613	collagen alpha-1(XVIII) chain precursor [Bos taurus]	0	7.537	2	2	2	2	1	1514	153.9	5.54	5.8	2	0	95.3	97.1	9.92	10.65	60.5	51.3	51	53.6	52.3	43.8
TRUE	High	Master Protein	116003935	phosphoribosyl pyrophosphate synthase-associated protein 1 [Bos taurus]	0.001	7.516	7	2	2	2	1	356	39.4	6.95	5.61	2	0	100.8	91.2	19.04	3.64	60.7	59.9	42.4	54.2	57.4	53.7
TRUE	High	Master Protein	982979963	PREDICTED: vigilin isoform X2 [Bos taurus]	0.001	7.501	2	2	2	2	1	1643	180.4	9.29	4.14	2	0	80.2	102.2	10.57	18.56	18.2	16.9	14.7	21.6	15.8	22.7
TRUE	High	Master Protein	118151212	prefoldin subunit 1 [Bos taurus]	0.001	7.417	20	3	4	3	1	122	14.2	6.81	11.26	3	0	132.7	90.2	10.08	13.93	547.3	665.5	584.9	397.6	338.6	448.5
TRUE	High	Master Protein	115497038	caprin-1 [Bos taurus]	0.001	7.4	4	3	3	3	1	708	78.3	5.25	6.88	3	0	114.9	85.7	4.9	3.01	100.6	110	109.3	78.4	83.2	81.5
TRUE	High	Master Protein	77736103	leucine-rich repeat-containing protein 59 [Bos taurus]	0.001	7.394	7	2	2	2	1	306	34.9	9.52	6.45	2	0	126	73.7	17.28	12.91	183.2	173.2	130.4	100.5	101.3	125.2
TRUE	High	Master Protein	27807483	tensin-1 [Bos taurus]	0.001	7.381	2	3	3	3	1	1715	183.4	7.97	6.39	3	0	102.3	102.6	4.47	21.46	153.6	153	141.8	176.9	153.4	114
TRUE	High	Master Protein	529005968	PREDICTED: eukaryotic peptide chain release factor GTP-binding subunit ERF3A isoform X1 [Bos taurus]	0.001	7.376	4	3	3	3	1	637	68.8	5.25	8.48	3	0	104.2	79.6	11.05	2.88	217.7	261.3	268.8	201.7	191	199.7
TRUE	High	Master Protein	529008102	PREDICTED: mannose-binding protein C isoform X1 [Bos taurus]	0.001	7.368	10	2	2	2	1	249	26.5	5.2	5.95	2	0	87.7	98.4	11.35	14.08	93.5	87.3	74.5	85.2	113	98
TRUE	High	Master Protein	134085414	V-type proton ATPase subunit B, brain isoform isoform 2 [Bos taurus]	0.001	7.357	5	2	2	2	1	511	56.5	5.81	5.25	2	0	88	85	8.4	3.39	38	42.9	36.6	38.9	36.7	36.7
TRUE	High	Master Protein	114053319	complement component C8 alpha chain precursor [Bos taurus]	0.001	7.349	6	2	2	2	1	589	66.3	6.42	5.47	2	0	99	89.2	30.85	5.88	19.3	14.6	10.2	12	13.5	13.1
TRUE	High	Master Protein	529006996	PREDICTED: mitogen-activated protein kinase 3 isoform X1 [Bos taurus]	0.001	7.304	6	2	2	1	1	380	43.1	6.47	6.55	2	0	93.8	100.6	23.22	10.5	75	109.2	74.2	70.2	80.4	86.7
TRUE	High	Master Protein	528950154	PREDICTED: apolipoprotein L, 3-like isoform X1 [Bos taurus]	0.001	7.294	6	2	2	2	1	321	35.3	5.55	5.05	2	0	97	91.9	54.64	105.95	23.8	38.8	11.8	22.5	101	13.1
TRUE	High	Master Protein	156121279	catechol O-methyltransferase [Bos taurus]	0.001	7.26	19	2	2	2	1	272	30.5	5.9	2.9	2	0
TRUE	High	Master Protein	115494912	putative deoxyribonuclease TATDN1 [Bos taurus]	0.001	7.255	9	2	2	2	1	297	33.9	6.38	5.87	2	0	90.8	114.3	16.74	25.59	66.6	86.7	92.9	131.4	109	77.4
TRUE	High	Master Protein	300794847	signal recognition particle subunit SRP72 [Bos taurus]	0.001	7.249	3	2	2	2	1	671	74.7	9.26	5.58	2	0
TRUE	High	Master Protein	330470897	protein transport protein Sec31A [Bos taurus]	0.001	7.244	3	3	3	3	1	1207	131.4	6.81	8.2	3	0	84.7	90.8	1.57	12.91	25.6	25	24.8	26.8	22.1	28.6
TRUE	High	Master Protein	27807131	thioredoxin reductase 2, mitochondrial precursor [Bos taurus]	0.001	7.239	6	2	3	2	1	511	54.6	7.94	5.3	2	0	93.6	109.6	8.58	3.99	56.8	49	49.2	57.3	57.6	61.5
TRUE	High	Master Protein	329664290	ectonucleotide pyrophosphatase/phosphodiesterase family member 1 [Bos taurus]	0.001	7.236	3	3	3	3	1	924	104.3	6.92	8.3	3	0	98.5	90.1	18.63	11.95	285.5	211.6	207.9	186.5	231.9	193.7
TRUE	High	Master Protein	529011546	PREDICTED: transmembrane protein 126A isoform X1 [Bos taurus]	0.001	7.233	15	3	3	3	1	208	22.7	8.91	8.14	3	0	110.9	108.4	31.57	10.73	263	299.6	466.1	300.7	292.7	245.2
TRUE	High	Master Protein	27806317	annexin A8 [Bos taurus]	0.001	7.228	14	3	4	3	1	327	36.8	5.41	1.62	3	0
TRUE	High	Master Protein	78369412	poly(ADP-ribose) glycohydrolase ARH3 [Bos taurus]	0.001	7.215	6	2	2	2	1	365	39.2	4.93	5.66	2	0
TRUE	High	Master Protein	115497546	NEDD8-activating enzyme E1 catalytic subunit [Bos taurus]	0.001	7.2	8	2	3	2	1	463	51.8	5.45	2.2	2	0	95.4	100.9	6.61	4.31	37.1	38.3	33.7	36.7	39.8	39.3
TRUE	High	Master Protein	114052282	nuclear ubiquitous casein and cyclin-dependent kinase substrate 1 [Bos taurus]	0.001	7.18	9	2	3	2	1	243	27.2	5.08	6.54	2	0	124.5	92.8	10.53	18.6	301.1	344.1	280.4	174.4	224.4	254.6
TRUE	High	Master Protein	741963961	PREDICTED: glial fibrillary acidic protein isoform X1 [Bos taurus]	0.001	7.178	6	3	5	2	1	468	53.7	5.83	12.54	3	0	97.5	95.1	13.21	7.7	138.4	173.3	139.4	136	123.4	143.9
TRUE	High	Master Protein	982972336	PREDICTED: CD151 antigen isoform X1 [Bos taurus]	0.001	7.168	7	2	2	2	1	315	34.5	7.99	6.15	2	0	101.3	101.9	10.98	6.95	83.6	99	81.1	74.8	85	84.1
TRUE	High	Master Protein	528945485	PREDICTED: leucine-rich repeat flightless-interacting protein 1 isoform X1 [Bos taurus]	0.001	7.115	2	2	2	2	1	1096	119.8	4.73	4.83	2	0	107.5	88.1	12.42	8.38	67	77.8	61	51.1	54.9	60.4
TRUE	High	Master Protein	741898710	PREDICTED: histone-lysine N-methyltransferase setd3 isoform X1 [Bos taurus]	0.001	7.11	5	2	2	2	1	601	67.8	5.92	5.66	2	0
TRUE	High	Master Protein	30794292	lactotransferrin precursor [Bos taurus]	0.001	7.089	4	3	5	2	1	708	78	8.32	12.39	3	0	102.8	101.6	27.41	21.19	152.2	101.1	94.1	99.9	86.3	129.9
TRUE	High	Master Protein	114052761	E3 ubiquitin-protein ligase TRIM63 [Bos taurus]	0.001	7.08	6	2	3	1	1	355	40.4	4.93	5.76	2	0
TRUE	High	Master Protein	982931243	PREDICTED: peroxisomal multifunctional enzyme type 2 isoform X1 [Bos taurus]	0.001	7.067	3	2	2	2	1	779	84	8.56	5.51	2	0	99.5	93.7	13.42	5.45	40.6	50	52.8	47.1	47.1	42.8
TRUE	High	Master Protein	115495511	epimerase family protein SDR39U1 [Bos taurus]	0.001	7.06	9	3	3	2	1	294	31.3	9.7	8.17	3	0	109.4	102.8	10.08	15.48	59.5	54.4	66.5	55.8	61.3	44.9
TRUE	High	Master Protein	359070497	PREDICTED: neutrophil gelatinase-associated lipocalin [Bos taurus]	0.001	7.015	12	2	2	2	1	199	22.9	9.32	6.24	2	0	101.2	104.1	36.99	23.98	137.9	96.6	64.4	99.4	74.6	121.9
TRUE	High	Master Protein	982977233	PREDICTED: E3 ubiquitin-protein ligase UBR3 isoform X1 [Bos taurus]	0.001	6.98	2	4	5	4	1	1904	214.3	6.15	7.85	4	0	67.5	112.7	28.62	23.75	212.2	244.7	360.5	408.7	411.4	261.7
TRUE	High	Master Protein	529007008	PREDICTED: phosphoserine phosphatase isoform X1 [Bos taurus]	0.001	6.979	13	2	2	2	1	225	24.8	5.33	5.28	2	0	131.2	78.5	23.27	21.88	63.7	60.5	40.2	33.2	36.2	49.5
TRUE	High	Master Protein	165973998	protein S100-A8 [Bos taurus]	0.001	6.978	21	2	2	2	1	89	10.5	5.26	7.39	2	0	89.2	93.4	38.33	19.5	270.3	169.6	129.1	177.6	161.7	232.6
TRUE	High	Master Protein	156120387	aldehyde dehydrogenase family 16 member A1 [Bos taurus]	0.001	6.971	4	3	3	3	1	800	85.1	6.35	4.56	3	0	67.7	155.1	52.5	15.35	26.8	12.3	11	35.9	27.3	28.3
TRUE	High	Master Protein	77736149	ovarian cancer-associated gene 2 protein homolog [Bos taurus]	0.001	6.945	10	2	3	2	1	227	24.2	5.24	3.42	2	0
TRUE	High	Master Protein	60101834	NADH dehydrogenase subunit 4 (mitochondrion) [Bos taurus]	0.001	6.906	5	2	5	2	1	459	52.1	9.38	2.15	2	0	99	129.4	65.68	21.62	13.7	4.1	21	18.2	17.9	12.1
TRUE	High	Master Protein	741920318	PREDICTED: lymphocyte function-associated antigen 3 isoform X1 [Bos taurus]	0.001	6.899	11	2	2	2	1	245	27.1	6.1	4.99	2	0	99	109.6	23.19	3.39	71.6	57.2	44.8	64.5	63.3	60.4
TRUE	High	Master Protein	154152135	glycerol-3-phosphate dehydrogenase 1-like protein [Bos taurus]	0.001	6.892	5	3	5	1	1	351	38.2	6.54	14.34	3	0	116.1	90.3	34.77	31.75	41.1	25.6	21.7	24.6	19.9	12.6
TRUE	High	Master Protein	114051431	protein FAM136A [Bos taurus]	0.001	6.891	12	2	2	2	1	138	15.7	7.59	5.62	2	0	109.9	114.9	8.66	3.29	157.2	134.4	156.4	163.5	154.3	163.4
TRUE	High	Master Protein	75832125	lysophospholipid acyltransferase 5 [Bos taurus]	0.001	6.878	5	2	2	2	1	485	55.8	8.78	5.88	2	0	66.4	135.5	15.23	11.74	23.2	21.8	28.9	49.7	47.2	39.5
TRUE	High	Master Protein	84000417	N-terminal Xaa-Pro-Lys N-methyltransferase 1 [Bos taurus]	0.001	6.869	10	2	2	2	1	223	25.3	6.68	4.75	2	0	104.7	96.3	10.58	3.59	80.2	91.1	99.3	80	83.8	85.9
TRUE	High	Master Protein	157279727	serine/threonine-protein phosphatase CPPED1 [Bos taurus]	0.001	6.869	17	3	3	3	1	313	35.7	6.52	1.76	3	0	98.1	100.5	7.51	21.92	36.2	34.9	40.2	37	32.6	49.4
TRUE	High	Master Protein	155371877	dolichyl-diphosphooligosaccharide--protein glycosyltransferase 48 kDa subunit precursor [Bos taurus]	0.001	6.869	8	3	3	3	1	439	48.7	5.83	4.89	3	0	107.4	92.6	3.15	6.32	25.1	23.6	24.7	23	20.3	21.3
TRUE	High	Master Protein	77735405	four and a half LIM domains protein 3 [Bos taurus]	0.001	6.856	6	2	2	2	1	280	31.2	6.05	6.74	2	0	117.4	103.4	8.68	6.44	451.8	508.1	537	497.3	444.2	447.2
TRUE	High	Master Protein	136255546	coatomer subunit beta' [Bos taurus]	0.001	6.834	3	2	2	2	1	906	102.3	5.27	5.02	2	0
TRUE	High	Master Protein	255003717	cytochrome b5 type B [Bos taurus]	0.001	6.829	29	2	2	2	1	146	16.3	5.17	3.4	2	0
TRUE	High	Master Protein	528967278	PREDICTED: maleylacetoacetate isomerase isoform X6 [Bos taurus]	0.001	6.819	14	2	2	2	1	219	24.5	8.91	5.98	2	0	141.5	75.3	41.75	13.74	23.4	12.3	30.6	12.5	15.5	12.2
TRUE	High	Master Protein	297487754	PREDICTED: alpha-methylacyl-CoA racemase [Bos taurus]	0.001	6.81	7	3	3	3	1	382	42.1	8.82	7.05	3	0	72.9	142.1	30.86	14.79	165.7	163.9	271.9	332.4	322.9	250.7
TRUE	High	Master Protein	982938988	PREDICTED: macrophage-capping protein isoform X1 [Bos taurus]	0.001	6.784	7	3	4	3	1	349	38.9	6.62	7.84	3	0	96.4	83.9	18.52	0.97	215.5	188.9	147.8	164.3	164.6	161.7
TRUE	High	Master Protein	118601860	cob(I)yrinic acid a,c-diamide adenosyltransferase, mitochondrial precursor [Bos taurus]	0.001	6.781	11	2	2	2	1	241	26.6	9.19	5.23	2	0	114.2	112.1	20.1	5.1	46.6	61.9	70.2	61.7	60.7	56
TRUE	High	Master Protein	155371895	semaphorin-3C precursor [Bos taurus]	0.001	6.776	3	2	2	2	1	751	85.2	8.62	4.33	2	0	81.4	118.2	16.07	19.87	25.8	34.9	28	40.6	43.9	29.5
TRUE	High	Master Protein	528989322	PREDICTED: phosphatidylinositol transfer protein beta isoform isoform X1 [Bos taurus]	0.001	6.766	8	2	2	2	1	272	31.6	6.25	5.92	2	0	86.8	95.3	9.74	14.2	122.6	119.5	101.9	131.3	147	110.3
TRUE	High	Master Protein	114051169	porphobilinogen deaminase [Bos taurus]	0.001	6.763	7	3	3	3	1	361	39.5	6.92	5.61	3	0	97	121.1	10.58	7.75	174	157.8	194.8	223.2	192.4	217.3
TRUE	High	Master Protein	27806443	ras-related C3 botulinum toxin substrate 1 precursor [Bos taurus]	0.001	6.755	11	2	3	2	1	192	21.4	8.5	9.84	2	0	96.9	94.7	11.92	9.34	189	171.5	148.6	167.2	196	167.6
TRUE	High	Master Protein	149642791	charged multivesicular body protein 7 [Bos taurus]	0.001	6.752	6	2	2	2	1	450	50.6	5.24	5.05	2	0	81.3	105.4	21.43	12.83	10.2	14.5	10.1	13.2	11.3	14.6
TRUE	High	Master Protein	164448542	sulfide:quinone oxidoreductase, mitochondrial [Bos taurus]	0.001	6.745	5	2	3	2	1	450	49.9	9.26	5.49	2	0	97.2	97.2	21.2	15.73	86.8	91	60	110.3	83.3	86.7
TRUE	High	Master Protein	115495509	E3 ubiquitin-protein ligase KCMF1 [Bos taurus]	0.001	6.705	8	2	2	2	1	381	41.9	5.66	2.57	2	0
TRUE	High	Master Protein	300797075	N-alpha-acetyltransferase 15, NatA auxiliary subunit [Bos taurus]	0.001	6.665	4	3	3	3	1	866	101.1	7.4	7.16	3	0	95.1	103.9	4.57	2.94	94.8	101.7	93.4	103.6	105.1	99.3
TRUE	High	Master Protein	78369278	putative peptidyl-tRNA hydrolase PTRHD1 [Bos taurus]	0.001	6.655	17	2	2	2	1	126	14.4	8.46	5.57	2	0	93.1	106	16.24	7	98.9	72.2	80.5	101.7	89.2	91.8
TRUE	High	Master Protein	28603796	aldehyde oxidase 1 [Bos taurus]	0.001	6.623	2	3	3	3	1	1339	147.5	7.28	7.16	3	0	92.1	117.1	23.44	6.01	79.6	49.2	69.2	93.7	88	83.1
TRUE	High	Master Protein	27807029	polyadenylate-binding protein 2 [Bos taurus]	0.001	6.57	17	2	2	2	1	306	32.7	5.06	3.06	2	0	116.2	72.1	12.47	5.99	27.2	26.7	21.6	16.6	15.6	17.6
TRUE	High	Master Protein	221136893	C-reactive protein precursor [Bos taurus]	0.001	6.564	16	2	2	2	1	224	25.3	6.9	4.96	2	0
TRUE	High	Master Protein	134085803	protein FAM98A [Bos taurus]	0.001	6.545	9	2	2	2	1	517	55.3	8.95	2.23	2	0
TRUE	High	Master Protein	125991942	protein transport protein Sec23A [Bos taurus]	0.001	6.531	3	2	2	2	1	768	86.6	7.17	5.27	2	0	97.2	86.2	18.77	3.93	42.7	49.8	34	37.7	40.4	37.9
TRUE	High	Master Protein	528998671	PREDICTED: ubiquitin-protein ligase E3A isoform X1 [Bos taurus]	0.001	6.519	4	2	2	2	1	875	100.3	5.15	4.47	2	0
TRUE	High	Master Protein	528960962	PREDICTED: arginase-1 isoform X1 [Bos taurus]	0.001	6.5	15	3	3	3	1	322	35	6.54	2.28	3	0	94	106.2	6.56	5.56	109.6	106	96.4	130.8	119.7	118.4
TRUE	High	Master Protein	77735861	vacuolar protein sorting-associated protein 29 [Bos taurus]	0.001	6.489	10	2	2	2	1	186	20.9	7.05	6.35	2	0	111.9	80.3	7.86	16.07	220.9	197.2	230.1	189	158.4	137.4
TRUE	High	Master Protein	982920028	PREDICTED: peptidyl-prolyl cis-trans isomerase H isoform X1 [Bos taurus]	0.001	6.484	11	2	2	2	1	177	19.2	8.07	4.92	2	0	97.1	103.6	10.85	5.47	42.6	52.9	47.7	55.6	50.8	50.4
TRUE	High	Master Protein	529010100	PREDICTED: protein Hook homolog 3 isoform X1 [Bos taurus]	0.001	6.475	3	2	2	2	1	720	83.3	5.17	5.16	2	0	98	81.6	7.37	3.51	44.5	51.4	46.7	41	38.8	38.4
TRUE	High	Master Protein	741982656	PREDICTED: sorting nexin-12 isoform X1 [Bos taurus]	0.001	6.474	8	2	3	1	1	199	23	9.14	7.81	2	0	102.2	99.3	6.37	0.62	84.5	95.9	89.2	86.7	86.1	87.2
TRUE	High	Master Protein	45430015	protein argonaute-2 [Bos taurus]	0.001	6.439	5	3	3	3	1	860	97.3	9.22	3.67	3	0	88.4	90.5	18.1	10.85	42.3	33.6	29.8	38.5	34.4	31
TRUE	High	Master Protein	115496364	nudC domain-containing protein 3 [Bos taurus]	0.001	6.4	12	2	2	2	1	359	40.2	5.24	2.52	2	0
TRUE	High	Master Protein	78369492	vacuolar protein sorting-associated protein 28 homolog [Bos taurus]	0.001	6.391	10	2	2	2	1	221	25.5	5.54	5.55	2	0	92.6	116.7	16.61	22.8	32.5	42	31.4	49.8	41	31.3
TRUE	High	Master Protein	300794221	nuclear protein localization protein 4 homolog [Bos taurus]	0.001	6.381	3	2	2	2	1	608	68	6.38	4.2	2	0	95.3	96.3	9.72	13.49	59.8	58.3	69.5	48.1	60.3	62.3
TRUE	High	Master Protein	115497186	paraspeckle component 1 [Bos taurus]	0.001	6.356	6	2	3	1	1	520	58.2	6.99	4.85	2	0
TRUE	High	Master Protein	115495471	translin [Bos taurus]	0.001	6.326	8	2	2	2	1	228	26.2	6.44	5.99	2	0	103.5	90.6	8.49	11.88	131.8	154.5	136.4	119.4	145.3	118.7
TRUE	High	Master Protein	78369228	LIM and SH3 domain protein 1 [Bos taurus]	0.001	6.325	6	2	2	2	1	260	29.7	7.03	6.72	2	0	122	80.6	7.52	34.01	226	235.2	202.9	187.2	91	149.3
TRUE	High	Master Protein	528961857	PREDICTED: thiamine-triphosphatase isoform X1 [Bos taurus]	0.001	6.319	15	2	2	2	1	219	24	5.22	5.13	2	0	74.4	110.1	15.67	16.73	36.9	46.5	34.9	54.5	64.2	45.8
TRUE	High	Master Protein	84370071	sorting nexin-2 [Bos taurus]	0.001	6.315	5	2	2	1	1	519	58.4	5.12	5.22	2	0
TRUE	High	Master Protein	83715992	coatomer subunit gamma-1 [Bos taurus]	0.001	6.308	4	3	3	3	1	874	97.3	5.45	2.7	3	0	93.6	84.1	2.49	2.25	127.5	133.9	129.7	120.4	116.6	115.4
TRUE	High	Master Protein	148227162	aminopeptidase B [Bos taurus]	0.001	6.292	6	3	3	3	1	648	72.1	5.62	2.63	3	0	93.6	103.6	9.66	6.82	76.6	92.9	84.2	100.4	93.2	87.6
TRUE	High	Master Protein	156120653	endoplasmic reticulum aminopeptidase 1 precursor [Bos taurus]	0.001	6.289	3	3	3	3	1	942	107	6.29	3.9	3	0	90.2	98.6	7.21	14.73	37.2	32.4	36.3	39.7	40.2	30.6
TRUE	High	Master Protein	983004199	PREDICTED: protein AHNAK2 isoform X4 [Bos taurus]	0.001	6.289	2	2	2	2	1	1591	168.2	5.08	2.4	2	0
TRUE	High	Master Protein	300793653	CAAX prenyl protease 1 homolog [Bos taurus]	0.001	6.26	6	2	2	2	1	475	54.6	7.47	2.69	2	0	108.2	98.4	7.26	10.61	23.2	20.2	22.8	17.6	20.7	21.6
TRUE	High	Master Protein	155371989	S-adenosylmethionine synthase isoform type-2 [Bos taurus]	0.001	6.252	6	2	2	2	1	395	43.7	6.48	5.42	2	0	110.5	91.1	7.73	3.3	95.9	106.8	111.8	91.4	85.6	88.1
TRUE	High	Master Protein	78369376	mitochondrial import inner membrane translocase subunit Tim21 precursor [Bos taurus]	0.001	6.231	10	2	2	2	1	244	27.9	9.48	6.64	2	0	98.5	103.4	14.63	18.02	75.2	100.3	94.7	100.4	99.5	71.7
TRUE	High	Master Protein	741946830	PREDICTED: glycylpeptide N-tetradecanoyltransferase 2 isoform X1 [Bos taurus]	0.001	6.212	4	2	2	1	1	500	57	6.89	6.25	2	0	103.9	109.1	24.13	4.37	328	294.6	459.3	357.5	344.3	327.6
TRUE	High	Master Protein	27807219	gamma-aminobutyric acid receptor-associated protein-like 2 [Bos taurus]	0.001	6.19	22	3	3	2	1	117	13.7	8.1	6.14	3	1	108.6	97.9	11.7	2.85	137.4	167.9	138.5	127.3	124.9	120.4
TRUE	High	Master Protein	116004045	cullin-2 [Bos taurus]	0.001	6.166	2	2	2	2	1	745	86.9	6.92	5.02	2	0	89.7	104.4	8.46	14.32	49.2	58.1	55.7	77.7	64.8	58.9
TRUE	High	Master Protein	62751851	geranylgeranyl transferase type-2 subunit beta [Bos taurus]	0.001	6.148	6	2	2	2	1	331	36.9	5.03	5.1	2	0	98.4	110.1	13.99	34.31	58.9	53.3	44.5	44.8	88.2	59.7
TRUE	High	Master Protein	149642987	protein S100-A11 [Bos taurus]	0.001	6.138	22	2	4	2	1	103	11.4	7.28	4.64	2	0	102.7	64.4	13.28	4.04	610.5	550.8	467	369.8	345.6	344.6
TRUE	High	Master Protein	155372181	serine/arginine-rich splicing factor 4 [Bos taurus]	0.001	6.064	4	2	2	1	1	493	56	11.53	4.77	2	1	95.7	90.2	26.45	8.92	42.4	56.5	33.4	44	39.9	36.8
TRUE	High	Master Protein	741922716	PREDICTED: glypican-1 [Bos taurus]	0.001	6.038	7	3	3	3	1	559	61	6.64	5.3	3	0	111.8	88.3	18.8	36.78	36.7	32.4	25	21.9	42.6	25.6
TRUE	High	Master Protein	115496165	serum paraoxonase/lactonase 3 precursor [Bos taurus]	0.001	6.033	12	3	3	3	1	354	39.9	5.35	4.8	3	0	111.9	97.5	5.23	17.64	13.7	14.8	15.1	12.9	14.3	10
TRUE	High	Master Protein	741974504	PREDICTED: argininosuccinate lyase isoform X1 [Bos taurus]	0.001	6.016	5	2	2	2	1	473	52.7	6.38	6.25	2	0	107.5	103.8	4.9	28.07	46.4	42	44.4	42.8	44.3	25.4
TRUE	High	Master Protein	528968481	PREDICTED: aldose 1-epimerase isoform X1 [Bos taurus]	0.001	6.014	13	3	3	3	1	413	45.1	6.43	0	3	0
TRUE	High	Master Protein	149642971	small integral membrane protein 12 [Bos taurus]	0.001	6.001	17	2	2	2	1	92	10.8	8.44	7.05	2	0	135	86.4	8.35	9.95	365.5	422.4	425.3	303.8	270.3	249.6
TRUE	High	Master Protein	154707918	atlastin-3 [Bos taurus]	0.001	5.994	3	2	3	1	1	541	60.3	5.72	8.59	2	0
TRUE	High	Master Protein	77735615	zinc-alpha-2-glycoprotein precursor [Bos taurus]	0.001	5.931	10	2	2	2	1	299	33.8	5.24	5.25	2	0	84.8	119.1	17.85	56.92	66.8	95.7	87.2	53.1	122.5	192.9
TRUE	High	Master Protein	528970888	PREDICTED: TSC22 domain family protein 1 isoform X1 [Bos taurus]	0.001	5.93	2	2	3	2	1	1054	106.3	5.72	5.68	2	0	97.1	103	7.67	13.6	54.4	52	60.3	56.3	57.8	71.5
TRUE	High	Master Protein	528950940	PREDICTED: complement C1r subcomponent isoform X1 [Bos taurus]	0.001	5.87	4	2	2	2	1	713	81.2	6.19	4.85	2	0	109.1	95.7	8.34	7.58	93.2	85.9	78.9	83.5	72.1	75.4
TRUE	High	Master Protein	528939663	PREDICTED: nucleolar protein 58 isoform X1 [Bos taurus]	0.001	5.832	6	2	2	2	1	539	60.6	8.65	4.58	2	0
TRUE	High	Master Protein	741940324	PREDICTED: sorting nexin-1 isoform X1 [Bos taurus]	0.001	5.811	4	2	2	1	1	530	59.8	5.22	3.19	2	1	96.3	93.6	20.51	6.71	73.5	60.8	48.5	55	62.9	59.1
TRUE	High	Master Protein	115495549	aminoacyl tRNA synthase complex-interacting multifunctional protein 2 [Bos taurus]	0.001	5.799	5	2	2	2	1	320	35.2	6.46	5.44	2	0	102.2	83.5	2.77	4.28	189.1	179.7	187.9	150.8	163.5	153.5
TRUE	High	Master Protein	114053123	caveolin-3 [Bos taurus]	0.001	5.781	21	2	3	1	1	151	17.4	5.78	8.83	2	0
TRUE	High	Master Protein	358413448	PREDICTED: ran-binding protein 6 isoform X1 [Bos taurus]	0.001	5.777	2	2	2	2	1	1105	124.7	5.01	2.53	2	0
TRUE	High	Master Protein	529010741	PREDICTED: protein transport protein Sec24C isoform X1 [Bos taurus]	0.001	5.755	3	2	2	2	1	1117	120.5	7.09	2.94	2	0	98.3	98	20.64	9.48	21.7	16.7	14.6	16.7	16	19.1
TRUE	High	Master Protein	528970766	PREDICTED: periostin isoform X1 [Bos taurus]	0.001	5.738	5	2	2	2	1	836	93.1	7.37	2.76	2	0
TRUE	High	Master Protein	77735497	actin-related protein 2/3 complex subunit 3 [Bos taurus]	0.001	5.73	11	2	2	2	1	178	20.5	8.59	4.72	2	0	91.4	90.1	5.91	18.52	65.2	66.8	59.6	53.3	77.3	64.3
TRUE	High	Master Protein	300793733	FAD-linked sulfhydryl oxidase ALR [Bos taurus]	0.001	5.695	15	2	2	2	1	205	23.4	7.61	4.97	2	0	107.9	101.2	9.25	9.5	50.1	51.9	59.5	53.8	48.7	44.5
TRUE	High	Master Protein	118601892	cysteine-rich protein 2 [Bos taurus]	0.001	5.688	28	3	3	3	1	208	22.6	8.72	5.68	3	0	115.2	79.9	6.03	13.58	254	244.2	274.7	219.5	176.1	173.7
TRUE	High	Master Protein	982963716	PREDICTED: translation machinery-associated protein 7 [Bos taurus]	0.001	5.684	20	2	2	2	1	79	8.3	9.73	5.58	2	0	138.4	93.2	11.61	8.82	137.6	173.5	153.9	94	112.2	103.6
TRUE	High	Master Protein	982972091	PREDICTED: carnosine synthase 1 isoform X1 [Bos taurus]	0.001	5.672	4	2	2	2	1	1006	107.5	5.85	2.72	2	0
TRUE	High	Master Protein	982953695	PREDICTED: apolipoprotein C-II isoform X1 [Bos taurus]	0.001	5.669	33	2	3	2	1	101	11.1	6	2.79	2	0	73.8	115.2	34.04	14.25	41.5	24.3	23.6	32.1	42.8	37.9
TRUE	High	Master Protein	77735867	mitochondrial import inner membrane translocase subunit TIM14 [Bos taurus]	0.001	5.655	16	2	2	2	1	116	12.5	10.1	5.91	2	0	144.8	62	22.54	19.77	167.6	132.2	208.5	71.8	63.4	92.5
TRUE	High	Master Protein	118601794	protein lin-7 homolog A [Bos taurus]	0.001	5.652	7	2	2	2	1	233	26	8.72	6.1	2	0	115.5	88.7	10.48	5.79	283.8	324.4	264.7	217.8	217	240
TRUE	High	Master Protein	528989507	PREDICTED: smoothelin isoform X6 [Bos taurus]	0.001	5.642	3	2	2	2	1	937	100.9	9.01	2.7	2	0	135.7	90.2	13.05	35.4	123.1	105.6	137.5	81.8	68	131.1
TRUE	High	Master Protein	114051602	KH domain-containing, RNA-binding, signal transduction-associated protein 1 [Bos taurus]	0.001	5.63	8	2	2	2	1	443	48.2	8.66	4.46	2	0
TRUE	High	Master Protein	84000063	1-acyl-sn-glycerol-3-phosphate acyltransferase gamma [Bos taurus]	0.001	5.628	5	2	2	2	1	376	43.4	8.9	5.98	2	0	83.9	109.7	8.82	11.09	103.4	105.3	121.1	137.7	140.3	114
TRUE	High	Master Protein	77735519	serine hydroxymethyltransferase, mitochondrial precursor [Bos taurus]	0.001	5.613	5	3	3	3	1	504	55.6	7.71	7.12	3	0	93.1	88.7	8.76	4.3	131.2	119.2	110.2	121.7	113.5	112.7
TRUE	High	Master Protein	982996117	PREDICTED: LOW QUALITY PROTEIN: complement factor H [Bos taurus]	0.001	5.612	3	3	3	1	1	808	92.1	7.39	5.51	3	0	108.6	94.8	33.01	37.4	35.3	20.3	21.1	31.2	18.4	16
TRUE	High	Master Protein	28195402	allergen Bos d 2 precursor [Bos taurus]	0.001	5.609	12	2	2	2	1	172	19.5	4.7	5.27	2	0	82.8	144.4	23.21	39.28	24.9	27.1	17	81.5	43.4	43.4
TRUE	High	Master Protein	528944450	PREDICTED: epidermal growth factor receptor substrate 15 isoform X1 [Bos taurus]	0.001	5.561	3	2	2	2	1	924	101.7	4.67	2.26	2	0	95.1	81.7	24	16.39	10.4	17.1	14.3	15.8	12.3	11.8
TRUE	High	Master Protein	27806891	keratocan precursor [Bos taurus]	0.001	5.545	8	2	3	2	1	352	40.4	7.21	1.97	2	0
TRUE	High	Master Protein	528957405	PREDICTED: ras GTPase-activating protein-binding protein 1 isoform X1 [Bos taurus]	0.001	5.539	5	2	3	2	1	504	56.4	5.68	6.53	2	0
TRUE	High	Master Protein	84370115	sperm-associated antigen 7 [Bos taurus]	0.001	5.516	13	2	2	2	1	227	26.1	8.31	4.78	2	0
TRUE	High	Master Protein	77736173	mitochondrial-processing peptidase subunit beta precursor [Bos taurus]	0.001	5.514	6	2	2	2	1	490	54.2	6.43	2.95	2	0
TRUE	High	Master Protein	528908393	PREDICTED: carnosine N-methyltransferase [Bos taurus]	0.001	5.51	4	2	2	2	1	484	54.7	7.97	5.61	2	0	87.8	90.8	12.1	12.42	45.7	55.3	44.6	42.1	47.2	54
TRUE	High	Master Protein	84000333	calponin-3 [Bos taurus]	0.001	5.509	7	2	2	2	1	329	36.3	6.05	3.88	2	0	95.3	102.8	11.84	19.19	18.3	21.8	17.5	19.7	16.9	24.7
TRUE	High	Master Protein	528992008	PREDICTED: apolipoprotein E isoform X1 [Bos taurus]	0.001	5.49	7	2	2	2	1	349	39.8	6.58	4.71	2	0	98.1	91.1	14.85	14.3	21.1	17	16.1	14.3	18.8	15.8
TRUE	High	Master Protein	982992657	PREDICTED: sickle tail protein homolog isoform X2 [Bos taurus]	0.001	5.479	1	2	2	2	1	1997	217.7	7.69	4.71	2	0
TRUE	High	Master Protein	118150840	syntaxin-7 [Bos taurus]	0.001	5.475	9	2	2	2	1	261	29.6	5.43	4.65	2	0	119	95.5	19.57	13.53	70.3	97.7	71.2	45.3	58.4	57.1
TRUE	High	Master Protein	84000127	ADP-ribosylation factor-like protein 2 [Bos taurus]	0.001	5.455	16	2	2	2	1	184	20.9	6.34	2.81	2	0
TRUE	High	Master Protein	528973350	PREDICTED: eukaryotic translation initiation factor 6 isoform X1 [Bos taurus]	0.001	5.438	13	2	2	2	1	245	26.5	4.72	4.18	2	0	83.4	109.1	8.48	14.44	23.3	22.8	19.9	24	32	29.9
TRUE	High	Master Protein	27806687	clathrin light chain A [Bos taurus]	0.001	5.433	7	2	2	2	1	243	26.7	4.51	5.72	2	0	104.8	68.4	29.57	9.86	231.8	196.1	124.8	110.2	128	133.7
TRUE	High	Master Protein	115497104	protein MEMO1 [Bos taurus]	0.001	5.43	8	2	2	2	1	285	32.5	7.81	3.04	2	0
TRUE	High	Master Protein	78045487	pyridoxal phosphate phosphatase [Bos taurus]	0.001	5.413	8	2	2	2	1	296	31.7	6.04	5.1	2	0	89.1	111.5	9.45	1.85	28.1	33.7	29.8	38.5	37.2	37.3
TRUE	High	Master Protein	62751458	thioredoxin domain-containing protein 12 precursor [Bos taurus]	0.001	5.411	14	2	2	2	1	172	19.2	5.27	5.05	2	0	109.1	81.4	16.59	12.87	118.8	121.6	88.8	82.2	88.7	105.2
TRUE	High	Master Protein	27806911	CD9 antigen [Bos taurus]	0.001	5.408	7	2	5	2	1	226	25.2	6.73	14.36	2	0	100.5	87.6	17.86	14.85	630.1	450.1	494.6	429.9	551.6	431.1
TRUE	High	Master Protein	118151304	inactive phospholipid phosphatase 7 [Bos taurus]	0.001	5.394	6	2	2	2	1	271	29.5	9.99	5.25	2	0
TRUE	High	Master Protein	329663673	nucleoprotein TPR [Bos taurus]	0.001	5.393	1	2	2	2	1	2360	267.1	5.01	2.59	2	0	98.2	108.3	17.79	27.67	40	43.3	30.3	26	44.1	44.7
TRUE	High	Master Protein	528956423	PREDICTED: complement factor D isoform X1 [Bos taurus]	0.001	5.381	11	2	2	2	1	259	27.9	7.71	2.44	2	0
TRUE	High	Master Protein	77736495	transformer-2 protein homolog beta [Bos taurus]	0.001	5.366	9	2	2	2	1	288	33.6	11.25	4.93	2	0
TRUE	High	Master Protein	77736043	splicing factor 3A subunit 3 [Bos taurus]	0.001	5.355	7	2	2	2	1	501	58.9	5.38	2.6	2	0	115.9	102.6	13.16	4.84	63.3	75.1	82.6	67.3	66.5	61.5
TRUE	High	Master Protein	62752021	eukaryotic translation initiation factor 3 subunit I [Bos taurus]	0.001	5.345	6	2	2	2	1	325	36.5	5.64	5.08	2	0	101.8	86.6	16.3	19.04	41.5	30.3	34	28.9	21.2	31
TRUE	High	Master Protein	331284120	proteoglycan 4 precursor [Bos taurus]	0.001	5.343	5	3	3	3	1	1195	129.2	9.09	6.04	3	0	98.8	95.4	20.54	11.84	99.8	84.4	65.6	81.5	68.4	86.5
TRUE	High	Master Protein	982988293	PREDICTED: afadin isoform X16 [Bos taurus]	0.001	5.337	2	2	2	2	1	1790	201.2	5.97	4.13	2	0	117.4	85.7	12.72	8.74	42.5	54.9	50.5	40.7	36.9	34.2
TRUE	High	Master Protein	115495809	SPRY domain-containing protein 4 [Bos taurus]	0.001	5.333	9	2	2	2	1	207	23	8.28	5.51	2	0	95.8	95.1	16.08	11.63	41.1	30.2	39.8	39.5	46.3	37.1
TRUE	High	Master Protein	28603748	myosin light chain kinase, smooth muscle [Bos taurus]	0.001	5.326	2	2	3	1	1	1176	128.7	6.51	7.74	2	0
TRUE	High	Master Protein	529014085	PREDICTED: glucose-6-phosphate 1-dehydrogenase isoform X1 [Bos taurus]	0.001	5.298	5	2	2	2	1	555	63.2	6.84	4.76	2	0	60.4	140.1	32.29	16.04	22.9	16	12.1	37.1	31.6	43.6
TRUE	High	Master Protein	155371923	ADP-ribose pyrophosphatase, mitochondrial precursor [Bos taurus]	0.001	5.253	5	2	2	2	1	349	38.6	8.46	5.62	2	0	104.8	112.8	7.05	12.95	163.5	179.4	156.5	175.9	165.9	211.3
TRUE	High	Master Protein	982979914	PREDICTED: LOW QUALITY PROTEIN: dual specificity phosphatase 28 [Bos taurus]	0.001	5.251	12	2	3	2	1	173	18.2	7.71	7.04	2	0	94.1	105.9	5.74	13.67	197	203.2	181.6	221.5	182.2	239.5
TRUE	High	Master Protein	741978542	PREDICTED: dual specificity protein phosphatase 13 isoform X1 [Bos taurus]	0.001	5.224	7	2	2	2	1	465	51.2	8.5	2.47	2	0	104.2	80.3	19.41	19.58	85.2	109.9	75.9	46.7	68.3	65.7
TRUE	High	Master Protein	114050969	sialic acid synthase [Bos taurus]	0.001	5.22	6	2	2	2	1	359	40.2	6.95	5.24	2	0	115.4	86.2	9.1	5.28	184.9	189	159.1	138.1	145.7	131.2
TRUE	High	Master Protein	94966763	haptoglobin precursor [Bos taurus]	0.001	5.171	4	2	2	2	1	401	44.8	7.71	5.87	2	0
TRUE	High	Master Protein	982966206	PREDICTED: nmrA-like family domain-containing protein 1 isoform X1 [Bos taurus]	0.001	5.167	7	2	2	2	1	299	33.1	6.71	4.64	2	0	127.7	72.3	31.29	41.67	161.7	92.2	176.1	87.1	91.5	174.1
TRUE	High	Master Protein	77736345	serine/arginine-rich splicing factor 3 [Bos taurus]	0.001	5.16	13	2	2	1	1	164	19.3	11.65	5.24	2	0
TRUE	High	Master Protein	982946895	PREDICTED: rho GTPase-activating protein 1 isoform X1 [Bos taurus]	0.001	5.155	5	2	2	2	1	439	50.4	6.9	5.1	2	0	110.2	85.8	10.87	0.29	37.5	32.2	30.5	25	25.1	25.1
TRUE	High	Master Protein	528978970	PREDICTED: thymocyte nuclear protein 1 isoform X1 [Bos taurus]	0.001	5.091	9	2	2	2	1	240	27.6	6.79	5.41	2	0	105.4	78.8	12.59	10.44	76.5	89.1	69.6	55.4	57.2	67.1
TRUE	High	Master Protein	982977050	PREDICTED: collagen alpha-6(VI) chain [Bos taurus]	0.001	5.09	2	2	2	2	1	2270	247	7.34	4.13	2	0
TRUE	High	Master Protein	60592784	hexokinase-1 [Bos taurus]	0.001	5.09	2	2	2	2	1	917	102.1	6.71	5.08	2	0	88.3	98	14.83	2	27.7	25.7	33.9	30.7	30.9	29.8
TRUE	High	Master Protein	27806237	cathelicidin-5 precursor [Bos taurus]	0.001	5.085	20	2	3	2	1	159	17.6	8.15	4.76	2	0	85.2	117.2	49.84	38.96	219.4	114.4	87	157.4	130.4	266.3
TRUE	High	Master Protein	157074012	EF-hand domain-containing protein D2 [Bos taurus]	0.001	5.015	8	2	2	2	1	242	26.9	5.15	4.36	2	0	132.8	64.6	23.51	14.65	154.9	135.7	95.6	61.7	81	65.9
TRUE	High	Master Protein	155372143	mesencephalic astrocyte-derived neurotrophic factor precursor [Bos taurus]	0.001	4.999	11	2	2	2	1	179	20.3	8.54	2.56	2	0	118.1	91.6	8.49	5.36	191.4	161.5	179.2	142.9	128.7	139.1
TRUE	High	Master Protein	528965736	PREDICTED: synaptosomal-associated protein 23 isoform X1 [Bos taurus]	0.001	4.994	14	2	2	2	1	222	24.5	4.81	0	2	0
TRUE	High	Master Protein	48675373	peptidyl-prolyl cis-trans isomerase F, mitochondrial precursor [Bos taurus]	0.001	4.968	7	2	2	1	1	209	22.2	9.57	6.22	2	0	105.1	119.9	39.05	31.34	198.5	217.3	388.4	342.1	247.7	181.7
TRUE	High	Master Protein	983009891	PREDICTED: fermitin family homolog 3 [Bos taurus]	0.001	4.91	3	2	2	2	1	665	75.7	6.64	5.25	2	0	85.8	110.5	19.56	12.29	56.7	48.8	38.1	50.4	62.9	62.9
TRUE	High	Master Protein	982996294	PREDICTED: protein enabled homolog isoform X1 [Bos taurus]	0.001	4.909	5	3	3	3	1	570	63.6	6.93	6.34	3	0	120.8	77.8	11.76	8.21	62.9	62.1	50.6	40	38	44.5
TRUE	High	Master Protein	528973562	PREDICTED: serine/arginine-rich splicing factor 6 isoform X1 [Bos taurus]	0.001	4.902	5	2	2	1	1	345	39.7	11.47	4.58	2	0
TRUE	High	Master Protein	982996686	PREDICTED: LOW QUALITY PROTEIN: importin-9 isoform X2 [Bos taurus]	0.001	4.884	3	2	2	2	1	1040	115.4	4.83	2.27	2	0
TRUE	High	Master Protein	122692513	protein SCO1 homolog, mitochondrial precursor [Bos taurus]	0.001	4.868	5	2	2	2	1	305	33.6	8.05	5.58	2	0
TRUE	High	Master Protein	156120423	hydroxyacid-oxoacid transhydrogenase, mitochondrial [Bos taurus]	0.001	4.854	4	2	2	2	1	466	50.3	7.59	5.85	2	0	99.7	103.9	13.42	8.96	85.3	99.7	111.8	90	104	106.7
TRUE	High	Master Protein	741974835	PREDICTED: alpha/beta hydrolase domain-containing protein 11 isoform X1 [Bos taurus]	0.001	4.813	6	2	2	2	1	361	39.8	10.15	4.28	2	0	102.4	92.6	6.8	12.78	51.8	58.8	53.1	40.5	52.4	48.1
TRUE	High	Master Protein	77736311	cytochrome c oxidase assembly factor 3 homolog, mitochondrial [Bos taurus]	0.002	4.798	18	2	2	2	1	106	11.7	9.77	4.43	2	0	104.6	118.3	7.89	9.19	60	57.4	66.8	75.8	67.9	63.3
TRUE	High	Master Protein	78042478	60S ribosomal protein L37a [Bos taurus]	0.002	4.797	17	2	2	2	1	92	10.3	10.43	6.27	2	0	123.6	88.9	7.37	1.38	493	571	542.3	391.1	390.2	381.4
TRUE	High	Master Protein	119894607	PREDICTED: N-acetylmuramoyl-L-alanine amidase [Bos taurus]	0.002	4.78	5	2	2	2	1	591	63.4	6.96	3.88	2	0	102.9	97.4	26.12	9.78	26.4	16.8	17.7	19.7	16.6	16.8
TRUE	High	Master Protein	982998346	PREDICTED: tyrosine-protein phosphatase non-receptor type 11 isoform X1 [Bos taurus]	0.002	4.774	6	2	2	2	1	597	68.4	7.3	3.17	2	0	105.2	78.2	31.15	4.42	41	35.5	62.8	30.5	30.3	32.8
TRUE	High	Master Protein	77735921	fructose-bisphosphate aldolase B [Bos taurus]	0.002	4.764	6	2	12	1	1	364	39.5	8.46	23.82	2	0	79.4	75.2	13.59	24.66	13.1	13	16.4	12.4	8.2	13.6
TRUE	High	Master Protein	982941713	PREDICTED: multidrug resistance-associated protein 4 [Bos taurus]	0.002	4.756	2	2	2	2	1	999	113.4	6.57	4.94	2	0	79.6	114.1	14.77	21.39	78.1	70.5	57.9	95.8	101.1	139.7
TRUE	High	Master Protein	148231402	40S ribosomal protein S27 [Bos taurus]	0.002	4.731	29	2	2	2	1	84	9.5	9.45	3.55	2	0
TRUE	High	Master Protein	114051105	carboxylesterase 1 precursor [Bos taurus]	0.002	4.728	5	2	2	2	1	566	62.6	6.44	2.73	2	0	79.7	130.3	12.42	10.96	18	18.2	14.5	29.5	24.4	29.8
TRUE	High	Master Protein	300793700	probable ATP-dependent RNA helicase DDX5 [Bos taurus]	0.002	4.72	3	2	2	1	1	614	69.1	8.92	4.39	2	0
TRUE	High	Master Protein	741942285	PREDICTED: ancient ubiquitous protein 1 isoform X1 [Bos taurus]	0.002	4.695	5	2	2	2	1	457	51.4	8.63	5.03	2	0	98.4	107.4	7.88	17.75	62.2	59	53.2	64.4	53.6	76.6
TRUE	High	Master Protein	741965251	PREDICTED: 28S ribosomal protein S27, mitochondrial isoform X1 [Bos taurus]	0.002	4.691	5	2	2	2	1	473	54	6.42	2.19	2	0	133.8	79.8	23.49	13.86	21.5	30	34.9	17.9	18	14
TRUE	High	Master Protein	148235371	dolichyl-diphosphooligosaccharide--protein glycosyltransferase subunit STT3B [Bos taurus]	0.002	4.681	3	3	3	2	1	822	93.2	8.91	4.68	3	1	83.6	89	6.4	3.31	149.1	133.9	133.6	141.5	142.5	150.3
TRUE	High	Master Protein	529011910	PREDICTED: dolichyl-diphosphooligosaccharide--protein glycosyltransferase subunit STT3A isoform X1 [Bos taurus]	0.002	4.668	3	2	2	1	1	705	80.6	8.1	5.39	2	0	95.4	91.3	23.93	8.9	39.9	48.6	29.8	33.7	38.2	40.3
TRUE	High	Master Protein	155371883	ruvB-like 1 [Bos taurus]	0.002	4.668	7	2	2	2	1	456	50.1	6.42	2.64	2	0	97.8	93.8	15.74	16.63	51.4	57.5	41.8	57.2	40.8	49.3
TRUE	High	Master Protein	528959375	PREDICTED: charged multivesicular body protein 5 isoform X1 [Bos taurus]	0.002	4.66	17	2	2	2	1	219	24.6	4.83	0	2	0
TRUE	High	Master Protein	982993396	PREDICTED: LOW QUALITY PROTEIN: laminin subunit alpha-5 isoform X2 [Bos taurus]	0.002	4.653	1	3	3	3	1	3685	399.1	6.67	5.78	3	0	78.9	155.7	34.61	3.33	219.3	120.3	131.2	255.6	258.9	272.1
TRUE	High	Master Protein	77736397	RWD domain-containing protein 1 [Bos taurus]	0.002	4.623	7	2	2	2	1	243	28	4.25	2.54	2	0	129.3	88.6	4.73	8.47	43	47.3	45	34.3	30.8	29.1
TRUE	High	Master Protein	300796329	protein Niban [Bos taurus]	0.002	4.617	2	2	2	2	1	933	103.5	4.7	5.6	2	0	95.9	87.9	1.85	5.1	78.6	80.2	81.6	67.9	74.8	73.5
TRUE	High	Master Protein	156121283	SUN domain-containing protein 2 [Bos taurus]	0.002	4.59	4	2	2	2	1	728	81.4	6.55	2.67	2	0	116.2	88.5	4.47	25.6	15.3	16.2	16.7	8.8	14.9	12.4
TRUE	High	Master Protein	148226418	GPI-linked NAD(P)(+)--arginine ADP-ribosyltransferase 1 precursor [Bos taurus]	0.002	4.536	5	2	2	2	1	326	36.1	8.03	5.98	2	0	126.9	91.4	24.17	4.37	538.8	334.3	410.1	295	295.4	318.1
TRUE	High	Master Protein	332078552	serine/threonine-protein kinase PAK 2 [Bos taurus]	0.002	4.519	4	2	2	2	1	524	58	5.77	4.83	2	0
TRUE	High	Master Protein	78050061	syntaxin-4 [Bos taurus]	0.002	4.511	10	2	3	2	1	297	34.4	6.58	1.79	2	0	109	91.3	13.59	13.96	33.5	34.1	26.4	33.9	26	28.1
TRUE	High	Master Protein	115497826	Golgi-associated plant pathogenesis-related protein 1 [Bos taurus]	0.002	4.503	14	2	2	2	1	154	17.2	9.5	4.79	2	0
TRUE	High	Master Protein	529001232	PREDICTED: ATP synthase subunit epsilon, mitochondrial [Bos taurus]	0.002	4.496	29	2	2	2	1	51	5.8	10.08	5.12	2	0	112.5	99.7	11.41	8.29	413.8	404.3	495.1	385.3	366.7	326.9
TRUE	High	Master Protein	529006580	PREDICTED: THUMP domain-containing protein 1 isoform X1 [Bos taurus]	0.002	4.479	5	2	2	2	1	358	39.9	6.6	4.79	2	0	102.1	100	12.41	9.77	90.8	100.8	78.5	75	89	89.6
TRUE	High	Master Protein	329663884	rRNA 2'-O-methyltransferase fibrillarin [Bos taurus]	0.002	4.457	7	2	2	2	1	322	33.9	10.2	3.09	2	0	118	72.7	18.32	2.26	153.1	158.6	111.3	95.2	91.2	94.3
TRUE	High	Master Protein	149643095	cysteine desulfurase, mitochondrial [Bos taurus]	0.002	4.447	6	2	2	2	1	457	50.3	8.1	0	2	0
TRUE	High	Master Protein	156121359	pirin [Bos taurus]	0.002	4.418	7	2	2	2	1	289	32	6.67	4.92	2	0	91.7	120.4	12.25	2.84	114.4	91.3	113.3	142.6	150.5	148.8
TRUE	High	Master Protein	982921309	PREDICTED: armadillo repeat-containing protein 10 isoform X1 [Bos taurus]	0.002	4.394	5	2	2	2	1	438	48.1	6.38	1.81	2	0	116.2	94.6	3.75	4.71	63.4	66.1	61.3	49.7	51.6	54.6
TRUE	High	Master Protein	115496804	deoxynucleoside triphosphate triphosphohydrolase SAMHD1 [Bos taurus]	0.002	4.391	6	2	2	2	1	589	68.2	7.59	2.08	2	0
TRUE	High	Master Protein	114051974	zinc finger CCCH domain-containing protein 15 [Bos taurus]	0.002	4.37	4	2	2	2	1	426	48.5	5.24	4.62	2	0
TRUE	High	Master Protein	982981938	PREDICTED: WASH complex subunit 7 [Bos taurus]	0.002	4.368	2	2	2	2	1	1173	136.3	7.36	0	2	0
TRUE	High	Master Protein	982929539	PREDICTED: homer protein homolog 3 [Bos taurus]	0.002	4.332	4	2	2	2	1	358	39.6	5.47	4.52	2	0	119.6	94.2	13.33	2.88	141.5	169.4	131.5	111.5	107.1	113.3
TRUE	High	Master Protein	741964415	PREDICTED: monocarboxylate transporter 4 isoform X1 [Bos taurus]	0.002	4.32	5	2	2	2	1	480	51.6	7.21	5.39	2	0	113.2	82.2	17.71	16.75	130.7	162.4	115.1	94.8	72.1	100.3
TRUE	High	Master Protein	77736067	acyl-coenzyme A thioesterase 9, mitochondrial precursor [Bos taurus]	0.002	4.274	9	2	3	2	1	437	49.8	8.68	2.18	2	0
TRUE	High	Master Protein	329663511	ubiquitin-conjugating enzyme E2 R2 [Bos taurus]	0.002	4.251	8	2	2	2	1	238	27.1	4.42	4.45	2	0	99.6	96.5	7.98	14.3	22	19	19.6	19	15.1	19.9
TRUE	High	Master Protein	62751827	dihydroorotate dehydrogenase (quinone), mitochondrial precursor [Bos taurus]	0.002	4.201	8	2	2	2	1	395	42.8	9.47	4.32	2	0	98.5	113.8	30.04	17.93	16.4	27.6	17.5	20.3	27	19.9
TRUE	High	Master Protein	297474967	PREDICTED: 5'-nucleotidase domain-containing protein 3 isoform X1 [Bos taurus]	0.002	4.184	4	2	2	2	1	545	63.3	8.7	2.06	2	0
TRUE	High	Master Protein	741964866	PREDICTED: dynein heavy chain 17, axonemal isoform X3 [Bos taurus]	0.002	4.155	0	2	3	1	1	4463	509	5.76	7.14	2	0	180.3	53.1	41.87	53.08	385.2	345.6	154.2	101.9	71.6	197.2
TRUE	High	Master Protein	300794376	polyribonucleotide nucleotidyltransferase 1, mitochondrial [Bos taurus]	0.002	4.148	2	2	2	2	1	783	85.8	8.13	4.82	2	0	103	98.9	11.12	4.52	66	82.5	76.1	73.1	70	76.6
TRUE	High	Master Protein	528952182	PREDICTED: 60S ribosomal protein L34 isoform X1 [Bos taurus]	0.002	4.138	14	2	2	2	1	117	13.3	11.47	5.4	2	0	104.8	80.5	6.13	11.28	233.3	225.5	206.8	173.2	203	164.2
TRUE	High	Master Protein	982975332	PREDICTED: target of Nesh-SH3 isoform X1 [Bos taurus]	0.002	4.123	1	2	2	2	1	1688	184.9	9.64	4.82	2	0	110.9	85.2	11.08	12.57	142.7	156.5	125.2	96.4	124.1	109.6
TRUE	High	Master Protein	982970125	PREDICTED: ankyrin-3 [Bos taurus]	0.002	4.107	3	2	2	1	1	564	60.6	8.69	4.19	2	0	103.9	76.1	20.08	43.02	24.2	23.4	16.4	30.5	17.1	13.9
TRUE	High	Master Protein	27806123	rho-associated protein kinase 2 [Bos taurus]	0.002	4.104	1	2	2	2	1	1388	160.7	5.99	4.21	2	0	88.1	77.4	6.39	11.12	34.5	39.2	36.2	27.8	34.8	31.8
TRUE	High	Master Protein	77736219	histone-binding protein RBBP7 [Bos taurus]	0.002	4.036	4	2	2	1	1	425	47.8	5.05	4.77	2	1	101.4	92.4	16.29	13.35	110.6	148	115.6	83.6	105.3	107.5
TRUE	High	Master Protein	114052939	ADP-ribosylation factor-like protein 1 [Bos taurus]	0.002	3.984	21	2	3	2	1	181	20.4	5.72	0	2	0
TRUE	High	Master Protein	115495197	acylpyruvase FAHD1, mitochondrial [Bos taurus]	0.002	3.906	11	2	2	2	1	221	24.5	7.39	2.44	2	0	107.1	94.4	17.59	6.59	32.9	29	23	25.5	23.8	27.1
TRUE	High	Master Protein	529003594	PREDICTED: complement C2 isoform X1 [Bos taurus]	0.004	3.853	2	2	2	2	1	787	86.9	8.35	5.06	2	0	94	110.8	9.04	12.9	20	16.8	17.8	17.5	22.7	21
TRUE	High	Master Protein	297477251	PREDICTED: heterogeneous nuclear ribonucleoprotein A0 [Bos taurus]	0.004	3.83	7	2	3	1	1	305	30.8	9.31	5.42	2	0	118.1	83.8	26.99	7.98	38.8	38.7	23.1	27.5	23.9	27.5
TRUE	High	Master Protein	528956425	PREDICTED: cold-inducible RNA-binding protein isoform X1 [Bos taurus]	0.004	3.785	10	2	2	2	1	314	33.4	8.05	2.01	2	0	120.9	82	17.28	18.2	23.3	28.4	33.1	18.1	19.3	25.1
TRUE	High	Master Protein	741947766	PREDICTED: RNA-binding protein Raly isoform X1 [Bos taurus]	0.004	3.773	6	2	2	2	1	299	32.2	8.91	4.22	2	0	116.5	89.6	23.14	12.98	55.6	70.7	44.4	35.6	42.8	46.1
TRUE	High	Master Protein	27806411	succinate dehydrogenase [ubiquinone] cytochrome b small subunit, mitochondrial precursor [Bos taurus]	0.004	3.77	11	2	2	2	1	158	17.1	8.85	5.57	2	0	99.1	125.1	39.72	25.5	199.4	122.1	93.2	95.8	154.1	157.3
TRUE	High	Master Protein	77404432	gamma-aminobutyric acid receptor-associated protein [Bos taurus]	0.004	3.762	15	2	2	1	1	117	13.9	8.79	5.7	2	0	122.2	99.3	21.85	7.32	73.2	97.7	64.7	59.5	54.5	63.1
TRUE	High	Master Protein	62460430	peptidyl-prolyl cis-trans isomerase-like 1 [Bos taurus]	0.004	3.753	13	2	2	2	1	166	18.2	7.99	1.96	2	0	95.6	97.4	7.15	0.91	79.5	72.1	83.1	81.2	80.9	79.8
TRUE	High	Master Protein	94966767	trifunctional purine biosynthetic protein adenosine-3 [Bos taurus]	0.004	3.746	1	2	2	2	1	1010	107.8	6.39	4.9	2	0	85.6	93.1	13.54	20.51	31.3	40.8	38.9	55.7	37.9	42.2
TRUE	High	Master Protein	741889194	PREDICTED: teashirt homolog 2 isoform X1 [Bos taurus]	0.004	3.728	1	2	3	2	1	1173	130	8.94	6.68	2	0	86.8	76.1	19.95	13.26	223.5	327.4	319.8	280.4	324	249
TRUE	High	Master Protein	115496416	sepiapterin reductase [Bos taurus]	0.005	3.616	9	2	2	2	1	267	28.9	5.53	2.39	2	0	109.1	110.6	7.4	6.8	65.6	74.6	75	80.4	75.6	70.1
TRUE	High	Master Protein	529013535	PREDICTED: lysosome-associated membrane glycoprotein 2 isoform X1 [Bos taurus]	0.005	3.574	4	2	2	2	1	453	49.9	7.81	4.3	2	0	117.2	84.1	21.68	4.05	104.8	112	72.7	75.2	71.5	77.6
TRUE	High	Master Protein	28603816	V-type proton ATPase subunit C 1 [Bos taurus]	0.005	3.562	4	2	2	2	1	382	44	7.42	2.37	2	0	95	97.5	3.75	5.57	92.5	97.1	99.6	108.5	99.7	97.9
TRUE	High	Master Protein	62460498	charged multivesicular body protein 1b [Bos taurus]	0.005	3.524	7	2	2	2	1	199	22	8.1	5.51	2	0	113.2	94.9	1.89	8.5	277.6	274.3	267.5	229.9	202.5	239
TRUE	High	Master Protein	115496910	U1 small nuclear ribonucleoprotein 70 kDa [Bos taurus]	0.005	3.502	4	2	2	2	1	439	51.4	9.94	2.42	2	0
TRUE	High	Master Protein	84370067	centrin-2 [Bos taurus]	0.005	3.468	15	2	2	2	1	172	19.8	5	2.02	2	0	124.8	97.8	9.41	19.95	34.9	40.2	42	31.5	25.6	38.2
TRUE	High	Master Protein	741963404	PREDICTED: phosphoethanolamine/phosphocholine phosphatase isoform X1 [Bos taurus]	0.005	3.418	7	2	2	2	1	290	32.2	7.43	2.15	2	0
TRUE	High	Master Protein	219522068	mitochondrial import receptor subunit TOM5 homolog [Bos taurus]	0.005	3.358	29	2	2	2	1	51	6	9.7	5.04	2	0	130.8	95.1	8.97	8.81	172.4	206.4	189.2	137.6	121.7	145
TRUE	High	Master Protein	186972122	acid ceramidase precursor [Bos taurus]	0.005	3.341	6	2	2	2	1	395	44.9	7.33	2.97	2	0
TRUE	High	Master Protein	62751595	translation initiation factor eIF-2B subunit beta [Bos taurus]	0.007	3.18	9	2	2	2	1	351	39	6.48	1.92	2	0
TRUE	High	Master Protein	215490085	histone deacetylase complex subunit SAP18 [Bos taurus]	0.007	3.18	12	2	2	2	1	172	19.6	9.8	2.43	2	0	121.1	76.4	24	23.57	27.3	24.2	16.7	12.6	15.2	20
TRUE	High	Master Protein	77735891	iron-sulfur cluster assembly 1 homolog, mitochondrial precursor [Bos taurus]	0.008	3.146	24	2	2	2	1	129	14.2	9.07	2.02	2	0
TRUE	High	Master Protein	149642641	D-dopachrome decarboxylase [Bos taurus]	0.008	3.143	12	2	2	2	1	118	12.9	7.2	4.65	2	0	107.1	105	19.47	14.12	60.4	70.9	88.6	69.6	55.8	73.6
TRUE	High	Master Protein	983003251	PREDICTED: dynein heavy chain 5, axonemal isoform X1 [Bos taurus]	0.008	2.977	0	2	2	2	1	4624	529.9	6.11	3.15	2	0	114.9	99.1	21.81	15.12	390.7	362.7	252.4	263.6	313	357.8
TRUE	High	Master Protein	114052601	ester hydrolase C11orf54 homolog [Bos taurus]	0.008	2.901	5	2	2	2	1	315	35.1	6.47	4.84	2	0	90.4	121	11.57	2.05	37.9	47.8	44.6	58.7	59.7	61.2
TRUE	High	Master Protein	115495221	membrane-associated progesterone receptor component 1 [Bos taurus]	0.008	2.897	20	2	2	2	1	194	21.6	4.74	1.86	2	0	94.9	95.6	17.78	15.52	78.2	62.3	55.6	65.9	48.6	62.7
TRUE	High	Master Protein	529013153	PREDICTED: src substrate cortactin isoform X1 [Bos taurus]	0.008	2.865	4	2	2	2	1	538	60.2	5.38	3.85	2	0	100.4	103.4	3.29	7.33	81.6	87.1	83.6	86.2	79.5	92.1
TRUE	High	Master Protein	122692301	alpha-2-macroglobulin receptor-associated protein precursor [Bos taurus]	0.009	2.819	11	2	2	2	1	362	41.9	7.88	0	2	0
TRUE	Medium	Master Protein	528991507	PREDICTED: glyceraldehyde-3-phosphate dehydrogenase, testis-specific isoform X1 [Bos taurus]	0.01	2.686	5	2	4	1	1	403	44.1	8.28	6.19	2	0	90.6	96.3	6.89	8.42	41.3	38.9	35.9	36.2	42.5	41.4
TRUE	Medium	Master Protein	78045541	palmdelphin [Bos taurus]	0.01	2.621	3	2	2	2	1	550	62.3	5.49	4.83	2	0	105	112.1	9.78	16.23	138	165.6	143.7	157.5	115.6	153.3
TRUE	Medium	Master Protein	164451478	olfactomedin-like protein 1 precursor [Bos taurus]	0.011	2.557	4	2	2	2	1	402	46.2	8.1	2.09	2	0	121.1	85.4	12.16	4.77	148.6	133.6	116.3	102	94.2	93.8

## Sheet: MG.ZJY vs MG.WT,proteins
128N/Ave.MG DZ	129N/Ave.MG DZ	129C/Ave.MG DZ	130N/Ave.MG DZ	130C/Ave.MG DZ	131/Ave.MG DZ	C: Student's T-test Significant MG.ZJY	C: Student's T-test significant	N: -Log Student's T-test p-value MG.ZJY	N: Student's T-test Difference MG.ZJY	Fold change	N: Student's T-test Test statistic MG.ZJY	T: Accession	T: Description	Gene name
1.90006	1.93424	1.02686	0.088876	-0.378065	0.222792	+	MG.ZJY	2.03609	1.64252	3.12211	4.71543	983009584	PREDICTED: serum amyloid A protein-like [Bos taurus]	LOC104968478
1.27729	1.96404	1.39303	-0.209428	0.258067	-0.0904272	+	MG.ZJY	2.44409	1.55872	2.94592	6.12625	27806257	collagen alpha-2(I) chain precursor [Bos taurus]	COL1A2
2.0145	1.65394	0.884149	-0.162494	0.0731936	0.0765292	+	MG.ZJY	1.94617	1.52179	2.87147	4.44164	982992787	PREDICTED: LOW QUALITY PROTEIN: ribosome-binding protein 1 isoform X2 [Bos taurus]	RRBP1
0.744156	1.53798	1.42741	-0.434413	0.580048	-0.386269	+	MG.ZJY	1.477	1.31673	2.49101	3.18602	114052480	dermatopontin precursor [Bos taurus]	DPT
1.30059	1.18659	1.25141	-0.243055	-0.229026	0.380546	+	MG.ZJY	2.4456	1.27671	2.42286	6.13205	149642941	non-histone chromosomal protein HMG-17 [Bos taurus]	HMGN2
0.99448	1.66915	0.967238	-0.115344	0.122374	-0.0169597	+	MG.ZJY	2.14476	1.2136	2.31916	5.063	77404252	collagen alpha-1(I) chain precursor [Bos taurus]	COL1A1
1.44403	1.29556	0.855664	-0.167833	-0.112479	0.244673	+	MG.ZJY	2.28167	1.2103	2.31386	5.52901	134085671	histone H1.2 [Bos taurus]	HIST1H1C
1.54572	1.61118	0.407746	-0.238054	0.101276	0.110217	+	MG.ZJY	1.37276	1.19707	2.29274	2.94004	115495599	myosin-binding protein H [Bos taurus]	MYBPH
1.43229	1.04575	1.08011	-0.10391	-0.0315648	0.125828	+	MG.ZJY	2.96677	1.18926	2.28036	8.43982	119331192	histone H2A.x [Bos taurus]	H2AFX
1.31806	0.82329	1.16605	-0.618219	-0.100088	0.501362	+	MG.ZJY	1.52742	1.17478	2.25758	3.30881	229577019	transmembrane emp24 domain-containing protein 2 precursor [Bos taurus]	TMED2
0.950805	1.12809	1.21291	-0.312341	0.565413	-0.484277	+	MG.ZJY	1.60974	1.17434	2.2569	3.51495	528945453	PREDICTED: collagen alpha-3(VI) chain isoform X2 [Bos taurus]	COL6A3
1.33824	1.23931	0.929612	-0.107075	-0.0234825	0.12125	+	MG.ZJY	2.95362	1.17216	2.25349	8.37318	297489427	PREDICTED: histone H1.4 [Bos taurus]	HIST1H1E
1.61148	1.27225	0.604851	-0.119382	-0.118755	0.212178	+	MG.ZJY	1.68561	1.17151	2.25247	3.71161	741971343	PREDICTED: histone H1.5 [Bos taurus]	HIST1H1B
1.14285	0.80055	1.45788	-0.080116	-0.259617	0.285354	+	MG.ZJY	2.01038	1.15189	2.22205	4.63592	77735867	mitochondrial import inner membrane translocase subunit TIM14 [Bos taurus]	DNAJC19
1.28514	1.15257	0.768245	0.0517614	-0.171691	0.105234	+	MG.ZJY	2.43093	1.07355	2.10461	6.07597	155371863	histone H1.3 [Bos taurus]	HIST1H1D
0.921292	0.9891	1.09876	-0.338939	0.409137	-0.18199	+	MG.ZJY	1.95045	1.04032	2.05668	4.4544	330688474	laminin subunit beta-1 precursor [Bos taurus]	LAMB1
0.825507	1.08416	1.11302	-0.155441	0.286503	-0.180394	+	MG.ZJY	2.3525	1.02401	2.03356	5.78327	982987742	PREDICTED: laminin subunit alpha-2, partial [Bos taurus]	LAMA2
0.859389	0.819834	1.35981	0.0999746	-0.0350914	-0.0705491	+	MG.ZJY	2.30048	1.0149	2.02076	5.5956	27805927	10 kDa heat shock protein, mitochondrial [Bos taurus]	HSPE1
0.754303	1.0327	0.932108	-0.378943	-0.211269	0.451248	+	MG.ZJY	1.63469	0.952693	1.93548	3.57889	78369256	LIM domain-binding protein 3 [Bos taurus]	LDB3
1.33419	0.839665	0.636801	-0.25952	0.10188	0.126264	+	MG.ZJY	1.76271	0.947345	1.92832	3.91847	66792752	peptidase inhibitor 16 precursor [Bos taurus]	PI16
1.10269	1.00786	0.623851	-0.345775	-0.0810716	0.342281	+	MG.ZJY	1.71386	0.939655	1.91807	3.78657	77736431	ras-related protein Rab-5C [Bos taurus]	RAB5C
0.849663	0.908451	0.929641	-0.353667	-0.150946	0.39698	+	MG.ZJY	1.83974	0.931796	1.90765	4.13262	115496898	histone H1.0 [Bos taurus]	H1F0
0.76754	0.502262	1.4542	-0.0592551	0.0550259	0.0019646	+	MG.ZJY	1.47554	0.908755	1.87742	3.1825	28461275	NADH dehydrogenase [ubiquinone] 1 alpha subcomplex subunit 8 [Bos taurus]	NDUFA8
0.923324	0.799427	0.88689	-0.323255	-0.0236951	0.28336	+	MG.ZJY	2.11929	0.891077	1.85456	4.97985	528960289	PREDICTED: high mobility group nucleosome-binding domain-containing protein 3 isoform X1 [Bos taurus]	HMGN3
0.924183	0.939512	0.746532	-0.0961119	-0.253468	0.293455	+	MG.ZJY	2.15879	0.888784	1.85161	5.10928	66792868	40S ribosomal protein S15 [Bos taurus]	RPS15
1.15556	0.964644	0.459306	-0.172434	0.220217	-0.0774263	+	MG.ZJY	1.65775	0.869718	1.82731	3.63863	157074012	EF-hand domain-containing protein D2 [Bos taurus]	EFHD2
0.8574	1.02803	0.689514	-0.152109	-0.115477	0.235101	+	MG.ZJY	2.27943	0.869142	1.82658	5.5211	77736489	non-histone chromosomal protein HMG-14 [Bos taurus]	HMGN1
1.03024	1.02308	0.520327	-0.000694805	-0.140702	0.128826	+	MG.ZJY	2.01108	0.862075	1.81765	4.63807	84370163	protein SET [Bos taurus]	SET
0.862032	0.626301	0.969252	-0.14926	0.399329	-0.359578	+	MG.ZJY	1.58506	0.855698	1.80963	3.45237	528938209	PREDICTED: collagen alpha-2(VI) chain isoform X1 [Bos taurus]	COL6A2
1.06337	0.709876	0.642115	0.0202165	0.311713	-0.425253	+	MG.ZJY	1.53695	0.836227	1.78537	3.3323	528999977	PREDICTED: fibulin-5 isoform X1 [Bos taurus]	FBLN5
1.04646	0.785386	0.574809	-0.0922664	0.0192641	0.0683401	+	MG.ZJY	2.29164	0.803773	1.74566	5.56423	726965387	polypyrimidine tract-binding protein 1 isoform 1 [Bos taurus]	PTBP1
0.969005	0.928661	0.489731	-0.0934988	0.00970204	0.0786172	+	MG.ZJY	2.10719	0.797526	1.73812	4.9407	528940705	PREDICTED: prothymosin alpha isoform X1 [Bos taurus]	PTMA
0.438767	0.830051	1.08309	0.155916	-0.12673	-0.0439938	+	MG.ZJY	1.73448	0.788905	1.72776	3.84189	330864779	transferrin receptor protein 1 [Bos taurus]	TFRC
1.09762	0.553797	0.698394	-0.124275	-0.00746129	0.121272	+	MG.ZJY	1.94382	0.786759	1.72519	4.43466	114052094	calponin-1 [Bos taurus]	CNN1
0.825207	0.892524	0.626279	-0.0588937	-0.0748001	0.125025	+	MG.ZJY	2.80512	0.784227	1.72217	7.65329	157279907	parathymosin [Bos taurus]	PTMS
0.869631	0.868645	0.595327	-0.100674	0.104456	-0.0111311	+	MG.ZJY	2.69745	0.780318	1.71751	7.1665	114053057	histone H2B type 1-D [Bos taurus]	HIST1H2BD
0.890849	0.625432	0.809676	0.138348	-0.0210616	-0.129973	+	MG.ZJY	2.67009	0.779548	1.71659	7.04727	741927569	PREDICTED: phospholipase B-like 1 isoform X1 [Bos taurus]	PLBD1
0.370259	0.850885	1.06915	0.105882	0.11392	-0.24865	+	MG.ZJY	1.49955	0.773048	1.70888	3.24062	741965251	PREDICTED: 28S ribosomal protein S27, mitochondrial isoform X1 [Bos taurus]	MRPS27
0.772639	0.897421	0.533414	-0.189088	-0.23655	0.349441	+	MG.ZJY	1.61	0.75989	1.69336	3.51562	741941740	PREDICTED: calmodulin isoform X1 [Bos taurus]	CALM1
0.787574	0.616563	0.842523	-0.206643	-0.0388572	0.214154	+	MG.ZJY	2.25213	0.759336	1.69271	5.42568	982944712	PREDICTED: aspartyl/asparaginyl beta-hydroxylase isoform X1 [Bos taurus]	ASPH
0.701496	0.968749	0.552541	-0.198546	-0.0740006	0.237039	+	MG.ZJY	1.87543	0.752764	1.68502	4.23451	125630727	hematological and neurological expressed 1-like protein [Bos taurus]	HN1L
0.926286	0.927867	0.381438	-0.153626	0.078831	0.063296	+	MG.ZJY	1.72151	0.74903	1.68066	3.80704	982928608	PREDICTED: ecto-ADP-ribosyltransferase 3 isoform X1 [Bos taurus]	ART3
0.8909	0.797181	0.540333	-0.140139	0.00801445	0.120349	+	MG.ZJY	2.35255	0.74673	1.67799	5.78344	119914936	PREDICTED: histone H1x [Bos taurus]	H1FX
0.614396	0.873591	0.745496	-0.0123117	-0.0402024	0.0509948	+	MG.ZJY	3.14042	0.745001	1.67598	9.3663	528974050	PREDICTED: 40S ribosomal protein S21 isoform X1 [Bos taurus]	RPS21
0.627759	0.446349	1.08915	-0.268405	-0.137596	0.33426	+	MG.ZJY	1.31752	0.744999	1.67597	2.81367	139948705	leiomodin-1 [Bos taurus]	LMOD1
0.854989	0.83199	0.511386	-0.0201862	-0.0503945	0.0679447	+	MG.ZJY	2.48901	0.733667	1.66286	6.30064	77797830	40S ribosomal protein S10 [Bos taurus]	RPS10
0.88328	0.796079	0.492326	-0.161285	0.128851	0.0177067	+	MG.ZJY	2.1278	0.728804	1.65726	5.00752	982945253	PREDICTED: collagen alpha-1(XIV) chain isoform X1 [Bos taurus]	COL14A1
0.836102	0.795051	0.534148	-0.134101	0.0693819	0.055883	+	MG.ZJY	2.48743	0.724712	1.65257	6.2944	982930345	PREDICTED: glucosidase 2 subunit beta isoform X1 [Bos taurus]	PRKCSH
0.750735	0.712077	0.688376	-0.118869	-0.0867053	0.185765	+	MG.ZJY	2.74099	0.723666	1.65137	7.35993	27806183	vesicle-associated membrane protein 2 [Bos taurus]	VAMP2
0.723723	0.512374	0.888383	-0.0421074	-0.179108	0.195998	+	MG.ZJY	2.01163	0.716566	1.64327	4.63977	982996641	PREDICTED: 60S ribosomal protein L22 isoform X1 [Bos taurus]	RPL22
0.58742	0.800664	0.682431	0.300421	-0.255479	-0.103476	+	MG.ZJY	1.79603	0.709683	1.63544	4.01015	983002969	PREDICTED: methylcrotonoyl-CoA carboxylase beta chain, mitochondrial [Bos taurus]	MCCC2
0.953798	0.388528	0.730949	-0.0258347	-0.225044	0.216832	+	MG.ZJY	1.55371	0.70244	1.62725	3.37384	83035109	cAMP-dependent protein kinase inhibitor alpha [Bos taurus]	PKIA
0.785687	0.744138	0.560534	-0.100772	0.135725	-0.0456978	+	MG.ZJY	2.66905	0.700368	1.62492	7.04274	982978621	PREDICTED: uncharacterized protein LOC516742 [Bos taurus]	LOC516742
0.963381	0.909347	0.225798	-0.0262714	-0.0306968	0.0553314	+	MG.ZJY	1.36797	0.700054	1.62457	2.92897	528904752	PREDICTED: cytoskeleton-associated protein 4 [Bos taurus]	CKAP4
0.822854	0.764687	0.499956	-0.0833099	-0.04742	0.122269	+	MG.ZJY	2.39152	0.698653	1.62299	5.92739	115495497	myristoylated alanine-rich C-kinase substrate [Bos taurus]	MARCKS
0.566034	0.691137	0.797549	-0.139965	0.250251	-0.14713	+	MG.ZJY	2.04127	0.697188	1.62134	4.73158	332205887	laminin subunit gamma-1 precursor [Bos taurus]	LAMC1
0.841197	0.778512	0.465258	0.0940983	-0.0857114	-0.0140885	+	MG.ZJY	2.26381	0.69689	1.62101	5.46635	219522044	uncharacterized protein LOC790811 precursor [Bos taurus]	BOLA
0.821218	0.743715	0.503787	-0.0200378	-0.0630454	0.0793634	+	MG.ZJY	2.56724	0.690813	1.61419	6.61436	528942200	PREDICTED: protein S100-A16 isoform X1 [Bos taurus]	S100A16
0.78364	0.799312	0.433216	-0.0884488	-0.151512	0.21308	+	MG.ZJY	1.84561	0.681017	1.60327	4.14926	528949455	PREDICTED: thymopoietin-2 isoform X2 [Bos taurus]	TMPO
0.643535	0.777783	0.562736	-0.100031	-0.0293675	0.120534	+	MG.ZJY	2.7395	0.664306	1.58481	7.35326	62751887	60S ribosomal protein L26 [Bos taurus]	RPL26
0.703529	0.502794	0.758172	0.179826	-0.0471148	-0.152993	+	MG.ZJY	2.21143	0.661592	1.58183	5.28588	114051586	transgelin [Bos taurus]	TAGLN
0.734022	0.74409	0.49037	-0.0206291	-0.0955273	0.108715	+	MG.ZJY	2.5258	0.658641	1.57859	6.44654	528947350	PREDICTED: calumenin isoform X1 [Bos taurus]	CALU
0.719532	0.63281	0.518602	-0.326444	0.389367	-0.163782	+	MG.ZJY	1.36843	0.657268	1.57709	2.93004	76253701	decorin precursor [Bos taurus]	DCN
0.624255	0.700599	0.630019	-0.0144587	-0.101785	0.108481	+	MG.ZJY	3.24204	0.654212	1.57376	9.95125	70778778	40S ribosomal protein S13 [Bos taurus]	RPS13
0.473821	0.649331	0.791596	-0.28905	0.179039	0.0696055	+	MG.ZJY	1.74311	0.651718	1.57104	3.8652	84000389	PEST proteolytic signal-containing nuclear protein [Bos taurus]	PCNP
0.707349	0.962346	0.280724	-0.00419387	-0.0587629	0.0604842	+	MG.ZJY	1.49344	0.650964	1.57022	3.22578	528954499	PREDICTED: tropomyosin alpha-4 chain isoform X1 [Bos taurus]	TPM4
0.697627	0.769874	0.420912	-0.0999996	-0.190675	0.251896	+	MG.ZJY	1.69577	0.642397	1.56092	3.73847	529010831	PREDICTED: 40S ribosomal protein S24 isoform X1 [Bos taurus]	RPS24
0.480939	0.968291	0.432959	0.161537	-0.216133	0.0294913	+	MG.ZJY	1.44998	0.635765	1.55376	3.12127	167830439	SUZ domain-containing protein 1 [Bos taurus]	SZRD1
0.530739	0.780339	0.588603	-0.112928	0.0245756	0.0814898	+	MG.ZJY	2.58601	0.635514	1.55349	6.69157	329755294	huntingtin-interacting protein K [Bos taurus]	HYPK
0.604674	0.499801	0.785795	-0.147128	0.150419	-0.0187875	+	MG.ZJY	2.21367	0.635256	1.55321	5.29347	982987731	PREDICTED: laminin subunit alpha-2-like [Bos taurus]	LOC100848461
0.690556	0.767793	0.427257	0.064687	-0.0543657	-0.0128621	+	MG.ZJY	2.35257	0.629382	1.5469	5.78351	115497716	myosin regulatory light polypeptide 9 [Bos taurus]	MYL9
0.554728	0.767281	0.54935	-0.0158576	-0.0320631	0.0467157	+	MG.ZJY	2.92866	0.624188	1.54134	8.24808	982961761	PREDICTED: dystroglycan isoform X1 [Bos taurus]	DAG1
0.644704	0.736749	0.460336	0.190968	-0.171602	-0.0430294	+	MG.ZJY	2.01559	0.621818	1.53881	4.65194	528966170	PREDICTED: tropomyosin alpha-1 chain [Bos taurus]	LOC100336949
0.376051	0.565733	0.894779	0.221224	-0.126713	-0.122866	+	MG.ZJY	1.50925	0.621639	1.53862	3.26425	114050959	acetyl-CoA acetyltransferase, mitochondrial precursor [Bos taurus]	ACAT1
0.639909	0.647193	0.554369	-0.00685895	-0.18945	0.173515	+	MG.ZJY	2.33083	0.621422	1.53839	5.70449	78369500	endothelial differentiation-related factor 1 [Bos taurus]	EDF1
0.689347	0.584282	0.547022	0.00340021	-0.21154	0.181453	+	MG.ZJY	2.14833	0.615779	1.53239	5.07475	741969892	PREDICTED: ras-related protein Rab-7a isoform X1 [Bos taurus]	RAB7A
0.788961	0.640499	0.402393	0.0657154	-0.0319266	-0.0361071	+	MG.ZJY	2.18832	0.61139	1.52773	5.20775	149642987	protein S100-A11 [Bos taurus]	S100A11
0.553302	0.866594	0.36993	0.0900014	-0.304886	0.171364	+	MG.ZJY	1.38091	0.611116	1.52744	2.95889	741964415	PREDICTED: monocarboxylate transporter 4 isoform X1 [Bos taurus]	SLC16A3
0.791611	0.502675	0.508934	0.180746	-0.234291	0.0235068	+	MG.ZJY	1.78084	0.611086	1.52741	3.96817	41386798	polyadenylate-binding protein 1 [Bos taurus]	PABPC1
0.689606	0.587496	0.551442	-0.0141001	-0.0496152	0.0614745	+	MG.ZJY	3.49562	0.610261	1.52654	11.5639	75812924	40S ribosomal protein S18 [Bos taurus]	RPS18
0.662007	0.723055	0.435708	-0.0747121	-0.0599781	0.125902	+	MG.ZJY	2.30524	0.609853	1.5261	5.61256	82697365	40S ribosomal protein S19 [Bos taurus]	RPS19
0.791699	0.752261	0.268273	0.0187038	-0.165631	0.131475	+	MG.ZJY	1.49065	0.609229	1.52544	3.21901	347300392	muscle-related coiled-coil protein [Bos taurus]	MURC
0.558203	0.778828	0.489647	0.027436	-0.00517218	-0.0227134	+	MG.ZJY	2.63199	0.609043	1.52525	6.88412	77404275	60S ribosomal protein L27 [Bos taurus]	RPL27
0.861824	0.697155	0.249434	-0.139784	0.0220352	0.106957	+	MG.ZJY	1.43341	0.606402	1.52246	3.08191	83035095	high mobility group protein B2 [Bos taurus]	HMGB2
0.470845	0.752951	0.566703	0.00983033	-0.221905	0.183621	+	MG.ZJY	1.86991	0.606318	1.52237	4.21863	118151212	prefoldin subunit 1 [Bos taurus]	PFDN1
0.483392	0.754022	0.553719	-0.125796	0.167002	-0.0577229	+	MG.ZJY	2.13209	0.60255	1.5184	5.0215	155372035	nidogen-1 precursor [Bos taurus]	NID1
0.572368	0.843412	0.383418	-0.00239056	0.0478643	-0.047037	+	MG.ZJY	1.93372	0.600254	1.51598	4.40466	116003881	collagen alpha-1(III) chain precursor [Bos taurus]	COL3A1
0.618045	0.560351	0.580424	-0.123902	0.26183	-0.179026	+	MG.ZJY	1.89617	0.599973	1.51569	4.29449	528945450	PREDICTED: collagen alpha-3(VI) chain isoform X1 [Bos taurus]	COL6A3
0.784479	0.740946	0.26976	-0.0129549	-0.0690416	0.0781568	+	MG.ZJY	1.61233	0.599675	1.51538	3.52154	332078455	thioredoxin domain-containing protein 5 precursor [Bos taurus]	TXNDC5
0.74122	0.639179	0.414505	-0.0575894	0.00934342	0.0463295	+	MG.ZJY	2.38939	0.59894	1.5146	5.91943	331284195	nucleolin [Bos taurus]	NCL
0.747924	0.280585	0.751023	0.117257	-0.0186458	-0.107539	+	MG.ZJY	1.61128	0.596153	1.51168	3.51887	156121073	actin-related protein 2 [Bos taurus]	ACTR2
0.601288	0.714598	0.466139	-0.00494143	-0.097031	0.0955385	+	MG.ZJY	2.55478	0.596153	1.51168	6.56352	118151164	myozenin-3 [Bos taurus]	MYOZ3
0.633388	0.46895	0.665144	-0.18412	0.0868965	0.0809733	+	MG.ZJY	2.27365	0.594578	1.51003	5.50079	528947645	PREDICTED: single-stranded DNA-binding protein, mitochondrial isoform X1 [Bos taurus]	SSBP1
0.712423	0.685656	0.379848	0	-0.0896372	0.0843922	+	MG.ZJY	2.13796	0.594391	1.50984	5.04071	27807029	polyadenylate-binding protein 2 [Bos taurus]	PABPN1
0.711078	0.423393	0.573864	-0.393612	0.199626	0.124829	+	MG.ZJY	1.35608	0.592498	1.50786	2.90159	528942134	PREDICTED: protein S100-A13 isoform X1 [Bos taurus]	S100A13
0.659253	0.686541	0.395274	-0.107266	-0.166718	0.239749	+	MG.ZJY	1.70615	0.591768	1.50709	3.76603	528976313	PREDICTED: protein LYRIC isoform X1 [Bos taurus]	MTDH
0.56313	0.582691	0.602194	-0.075185	-0.131038	0.186	+	MG.ZJY	2.40889	0.589412	1.50463	5.99248	114051185	programmed cell death protein 5 [Bos taurus]	PDCD5
0.714151	0.568386	0.45513	0.0320551	-0.226794	0.167359	+	MG.ZJY	1.88751	0.588349	1.50353	4.26937	528958685	PREDICTED: tropomyosin beta chain isoform X3 [Bos taurus]	TPM2
0.553354	0.740958	0.455792	-0.0362253	-0.0976258	0.124629	+	MG.ZJY	2.27178	0.586442	1.50154	5.49421	528950631	PREDICTED: Y-box-binding protein 3 isoform X2 [Bos taurus]	YBX3
0.414106	0.748561	0.575619	-0.135642	0.119698	0.00464927	+	MG.ZJY	2.06234	0.583193	1.49816	4.79767	982963716	PREDICTED: translation machinery-associated protein 7 [Bos taurus]	LOC107131728
0.650278	0.643043	0.430327	-0.0611426	-0.0931933	0.142805	+	MG.ZJY	2.3018	0.578393	1.49319	5.60032	528947465	PREDICTED: non-muscle caldesmon isoform X1 [Bos taurus]	CALD1
0.415406	0.451467	0.847111	0.158864	-0.0172211	-0.159302	+	MG.ZJY	1.59403	0.577215	1.49197	3.47503	529010979	PREDICTED: dual specificity phosphatase DUPD1 isoform X1 [Bos taurus]	DUPD1
0.691432	0.711545	0.284173	-0.0695513	-0.232682	0.258235	+	MG.ZJY	1.3455	0.577049	1.49179	2.87734	115497166	myosin regulatory light chain 2, skeletal muscle isoform [Bos taurus]	MYLPF
0.699678	0.64251	0.351312	0.148437	0.0714255	-0.250032	+	MG.ZJY	1.61476	0.574557	1.48922	3.52775	528956191	PREDICTED: drebrin isoform X1 [Bos taurus]	DBN1
0.710408	0.761326	0.250387	0.024967	-0.0369608	0.0112631	+	MG.ZJY	1.60813	0.574284	1.48894	3.51084	329663884	rRNA 2'-O-methyltransferase fibrillarin [Bos taurus]	FBL
0.589018	0.801218	0.305499	-0.201115	0.0934761	0.0883917	+	MG.ZJY	1.52184	0.571661	1.48623	3.29508	529013747	PREDICTED: RNA-binding motif protein, X chromosome isoform X1 [Bos taurus]	RBMX
0.4305	0.537084	0.736705	0.0838925	-0.0470715	-0.0406346	+	MG.ZJY	2.33812	0.569368	1.48387	5.73088	62751843	OCIA domain-containing protein 1 [Bos taurus]	OCIAD1
0.545454	0.651659	0.495077	-0.131175	-0.00740191	0.127013	+	MG.ZJY	2.53341	0.567918	1.48238	6.47709	70778766	60S ribosomal protein L31 [Bos taurus]	RPL31
0.565401	0.799973	0.313845	-0.0496401	-0.153842	0.182653	+	MG.ZJY	1.52147	0.566683	1.48111	3.29417	118150866	calsequestrin-1 precursor [Bos taurus]	CASQ1
0.749091	0.668111	0.258616	-0.117133	-0.105694	0.199906	+	MG.ZJY	1.43211	0.566246	1.48067	3.07884	77736103	leucine-rich repeat-containing protein 59 [Bos taurus]	LRRC59
0.588512	0.277179	0.81141	-0.132006	0.172292	-0.0580056	+	MG.ZJY	1.4573	0.56494	1.47933	3.13875	300794925	alpha-centractin [Bos taurus]	ACTR1A
0.391292	0.866126	0.409644	-0.242722	0.123735	0.0912578	+	MG.ZJY	1.35724	0.56493	1.47932	2.90426	118150840	syntaxin-7 [Bos taurus]	STX7
0.65504	0.564082	0.440579	-0.0416279	-0.202539	0.213406	+	MG.ZJY	1.84233	0.563487	1.47784	4.13996	94966765	glucose-6-phosphate isomerase [Bos taurus]	GPI
0.534558	0.665122	0.483989	-0.0250808	-0.0673353	0.0879181	+	MG.ZJY	2.8597	0.562722	1.47705	7.91113	77735941	60S ribosomal protein L35 [Bos taurus]	RPL35
0.681791	0.711264	0.294028	0.0330035	0.00717256	-0.0411557	+	MG.ZJY	1.83949	0.562687	1.47702	4.1319	329664922	splicing factor, proline- and glutamine-rich [Bos taurus]	SFPQ
0.489186	0.686963	0.498018	-0.0713074	-0.0500024	0.114087	+	MG.ZJY	2.52232	0.560463	1.47474	6.4326	149642623	40S ribosomal protein S7 [Bos taurus]	RPS7
0.412715	0.621453	0.631324	0.145965	-0.022595	-0.137539	+	MG.ZJY	2.16846	0.559887	1.47415	5.14138	149642971	small integral membrane protein 12 [Bos taurus]	SMIM12
0.481492	0.441537	0.748534	0.0391979	0.0686417	-0.114459	+	MG.ZJY	2.12599	0.559394	1.47365	5.00162	346716283	equilibrative nucleoside transporter 1 [Bos taurus]	SLC29A1
0.659014	0.645037	0.313878	-0.146544	-0.0438262	0.171859	+	MG.ZJY	1.68805	0.54548	1.45951	3.71807	115497814	nucleobindin-1 precursor [Bos taurus]	NUCB1
0.527507	0.540513	0.557999	-0.0540869	-0.044344	0.0936487	+	MG.ZJY	3.44217	0.5436	1.45761	11.2047	162287374	polymerase I and transcript release factor isoform 2 [Bos taurus]	PTRF
0.723174	0.641411	0.262657	-0.0822403	0.0518478	0.0268972	+	MG.ZJY	1.6736	0.543579	1.45758	3.68004	982978626	PREDICTED: histone H2A type 2-A [Bos taurus]	HIST1H2AK
0.702367	0.510468	0.41362	-0.0402371	-0.0315199	0.0691741	+	MG.ZJY	2.38785	0.543013	1.45701	5.9137	114050781	transmembrane protein 109 precursor [Bos taurus]	TMEM109
0.571147	0.356769	0.696259	0.0439481	-0.0381286	-0.00701215	+	MG.ZJY	2.21945	0.541789	1.45578	5.31317	329663167	cytosolic 5'-nucleotidase 1A [Bos taurus]	NT5C1A
0.675998	0.590479	0.352772	0.0790495	0.0132056	-0.0977601	+	MG.ZJY	2.10748	0.541585	1.45557	4.94164	255760061	selenoprotein H [Bos taurus]	SELENOH
0.716099	0.652887	0.224868	0.0103703	0.180514	-0.218433	+	MG.ZJY	1.31304	0.540468	1.45444	2.80353	68299807	elongation factor 1-alpha 1 [Bos taurus]	EEF1A1
0.420074	0.829444	0.358123	0.0425581	-0.00890803	-0.034726	+	MG.ZJY	1.63684	0.536239	1.45019	3.58444	27806129	60S ribosomal protein L24 [Bos taurus]	RPL24
0.526086	0.280342	0.790261	-0.0680835	-0.0875677	0.14403	+	MG.ZJY	1.50419	0.536104	1.45005	3.25192	27806277	calpain small subunit 1 [Bos taurus]	CAPNS1
0.524715	0.657659	0.419889	-0.0607245	-0.0246818	0.0815852	+	MG.ZJY	2.56642	0.535361	1.4493	6.61101	77736231	ras-related protein Ral-A [Bos taurus]	RALA
0.519182	0.6519	0.429662	-0.0220338	-0.070025	0.0875104	+	MG.ZJY	2.59281	0.535097	1.44904	6.71976	114051890	60S ribosomal protein L23a [Bos taurus]	RPL23A
0.589217	0.297191	0.707887	0.0424558	0.0507077	-0.097947	+	MG.ZJY	1.81473	0.533026	1.44696	4.06224	529004454	PREDICTED: cytosolic non-specific dipeptidase isoform X1 [Bos taurus]	CNDP2
0.453754	0.65048	0.490876	-0.0321755	0.0252012	0.00638258	+	MG.ZJY	2.97621	0.531901	1.44583	8.48792	741945139	PREDICTED: high mobility group protein B1 isoform X1 [Bos taurus]	HMGB1
0.744825	0.446772	0.374835	-0.180736	-0.0602636	0.212455	+	MG.ZJY	1.51361	0.531659	1.44559	3.27492	62751777	cofilin-1 [Bos taurus]	CFL1
0.453572	0.591076	0.51916	0.127444	-0.0278342	-0.109745	+	MG.ZJY	2.55163	0.524648	1.43858	6.5507	77736397	RWD domain-containing protein 1 [Bos taurus]	RWDD1
0.351828	0.398724	0.810682	0.0793892	0.0517793	-0.141005	+	MG.ZJY	1.50114	0.523691	1.43763	3.24447	28461245	NADH dehydrogenase [ubiquinone] 1 beta subcomplex subunit 1 [Bos taurus]	NDUFB1
0.523762	0.695823	0.346276	-0.0429545	-0.04166	0.0810647	+	MG.ZJY	2.06334	0.523137	1.43708	4.80083	528973909	PREDICTED: tumor protein D54 isoform X1 [Bos taurus]	TPD52L2
0.500563	0.533093	0.531353	-0.0693624	0.00146695	0.0647775	+	MG.ZJY	3.6967	0.522709	1.43665	13.0163	528936538	PREDICTED: 60S ribosomal protein L35a isoform X1 [Bos taurus]	RPL35A
0.625083	0.455484	0.468143	-0.0951674	0.10765	-0.0198065	+	MG.ZJY	2.52518	0.518678	1.43264	6.44408	300796391	collagen alpha-1(XV) chain precursor [Bos taurus]	COL15A1
0.623313	0.604846	0.30939	-0.0297473	-0.103748	0.124058	+	MG.ZJY	1.87466	0.515662	1.42965	4.23228	982996294	PREDICTED: protein enabled homolog isoform X1 [Bos taurus]	ENAH
0.467239	0.659824	0.364482	-0.320604	0.0430687	0.225228	+	MG.ZJY	1.32155	0.514617	1.42861	2.8228	114052282	nuclear ubiquitous casein and cyclin-dependent kinase substrate 1 [Bos taurus]	NUCKS1
0.430571	0.401774	0.698422	-0.113311	0.0886563	0.0174329	+	MG.ZJY	1.9988	0.512663	1.42668	4.60043	78045491	fascin [Bos taurus]	FSCN1
0.48294	0.572042	0.48051	-0.0476452	0.0364574	0.00991095	+	MG.ZJY	3.71103	0.512256	1.42628	13.1262	528959349	PREDICTED: heterogeneous nuclear ribonucleoprotein K isoform X1 [Bos taurus]	HNRNPK
0.447966	0.473603	0.602998	0.0232332	0.0691867	-0.0975165	+	MG.ZJY	2.7455	0.509888	1.42394	7.38022	27805959	integrin beta-1 precursor [Bos taurus]	ITGB1
0.473784	0.581268	0.467393	-0.0487824	0.0117592	0.035714	+	MG.ZJY	3.46649	0.507918	1.422	11.3669	84370079	coiled-coil domain-containing protein 124 [Bos taurus]	CCDC124
0.357716	0.64627	0.494981	0.106676	-0.212917	0.0846971	+	MG.ZJY	1.72787	0.506837	1.42093	3.82411	27807375	V-type proton ATPase subunit E 1 [Bos taurus]	ATP6V1E1
0.443352	0.729182	0.342101	0.00494633	-0.0697907	0.0618306	+	MG.ZJY	1.84462	0.505883	1.41999	4.14646	27807523	60S acidic ribosomal protein P2 [Bos taurus]	RPLP2
0.240105	0.705264	0.570723	0.0373665	-0.0130549	-0.0250752	+	MG.ZJY	1.65215	0.505619	1.41973	3.62407	115495613	alpha-actinin-3 [Bos taurus]	ACTN3
0.613473	0.353939	0.514772	-0.138497	-0.128694	0.234962	+	MG.ZJY	1.60324	0.504804	1.41893	3.49841	528940249	PREDICTED: dnaJ homolog subfamily B member 2 isoform X1 [Bos taurus]	DNAJB2
0.335526	0.379882	0.795784	0.0087114	0.0581239	-0.0697054	+	MG.ZJY	1.53888	0.504688	1.41882	3.33705	28461229	NADH dehydrogenase [ubiquinone] iron-sulfur protein 4, mitochondrial precursor [Bos taurus]	NDUFS4
0.449694	0.354204	0.698821	0.0344611	0.0100814	-0.0457092	+	MG.ZJY	2.04869	0.501295	1.41548	4.75478	156120901	myosin-11 [Bos taurus]	MYH11
0.256824	0.52339	0.709554	-0.130199	-0.0267226	0.143585	+	MG.ZJY	1.50725	0.501035	1.41523	3.25936	167583524	adipogenesis regulatory factor [Bos taurus]	ADIRF
0.445645	0.755758	0.276934	0.177095	-0.0751875	-0.120017	+	MG.ZJY	1.38556	0.498816	1.41305	2.96971	329744605	small EDRK-rich factor 2 [Bos taurus]	SERF2
0.483778	0.653064	0.320126	-0.140513	-0.1356	0.241855	+	MG.ZJY	1.45217	0.497075	1.41135	3.12649	156121271	sarcoplasmic reticulum histidine-rich calcium-binding protein precursor [Bos taurus]	HRC
0.50196	0.613271	0.351038	-0.0819217	0.204561	-0.147416	+	MG.ZJY	1.70462	0.497015	1.41129	3.76196	114052905	septin-2 [Bos taurus]	SEPT2
0.540083	0.522836	0.427314	-0.000310634	0.028528	-0.0287866	+	MG.ZJY	3.67016	0.496934	1.41121	12.815	28461187	myosin light polypeptide 6 [Bos taurus]	MYL6
0.358812	0.662615	0.420443	-0.139618	-0.147792	0.250488	+	MG.ZJY	1.42619	0.49293	1.4073	3.06484	528972737	PREDICTED: phosphotriesterase-related protein isoform X1 [Bos taurus]	PTER
0.450884	0.496976	0.500212	-0.23945	0.12372	0.0886728	+	MG.ZJY	1.86747	0.49171	1.40611	4.21162	982972600	PREDICTED: protein ATP1B4 isoform X1 [Bos taurus]	ATP1B4
0.355296	0.614979	0.489448	0.0300168	-0.147134	0.105589	+	MG.ZJY	2.00769	0.490417	1.40485	4.62766	219522068	mitochondrial import receptor subunit TOM5 homolog [Bos taurus]	TOMM5
0.581677	0.46489	0.40791	0.047341	-0.132208	0.0761591	+	MG.ZJY	2.38056	0.487729	1.40224	5.8866	157074106	lamin-B1 [Bos taurus]	LMNB1
0.517714	0.609446	0.315471	-0.0127012	-0.139667	0.138862	+	MG.ZJY	1.82779	0.485379	1.39995	4.09888	94966990	ras suppressor protein 1 [Bos taurus]	RSU1
0.537347	0.559298	0.328454	0.00724974	-0.208129	0.175433	+	MG.ZJY	1.65478	0.483515	1.39815	3.63091	529001374	PREDICTED: 60S ribosomal protein L29 isoform X1 [Bos taurus]	RPL29
0.526376	0.597326	0.308415	-0.153848	0.138565	0.000491615	+	MG.ZJY	1.78493	0.482303	1.39697	3.97947	27807373	histone H2A.Z [Bos taurus]	H2AFZ
0.436214	0.623606	0.350219	-0.197166	0.208568	-0.0406799	+	MG.ZJY	1.54541	0.479772	1.39452	3.35322	329664360	laminin subunit alpha-4 precursor [Bos taurus]	LAMA4
0.51084	0.511837	0.394252	-0.181958	0.071851	0.0941408	+	MG.ZJY	2.10562	0.477632	1.39246	4.93565	114051001	phosphorylase b kinase gamma catalytic chain, skeletal muscle/heart isoform [Bos taurus]	PHKG1
0.385085	0.581419	0.429915	-0.0819209	-0.174356	0.225322	+	MG.ZJY	1.61735	0.475791	1.39068	3.53439	528952427	PREDICTED: serine/threonine-protein phosphatase 2B catalytic subunit alpha isoform isoform X1 [Bos taurus]	PPP3CA
0.609731	0.407418	0.384406	-0.0312333	-0.163327	0.174347	+	MG.ZJY	1.75549	0.473923	1.38888	3.8988	982987424	PREDICTED: triadin-like [Bos taurus]	LOC101904186
0.536499	0.398169	0.469439	0.105419	-0.13975	0.0236344	+	MG.ZJY	2.33612	0.471602	1.38665	5.72362	982928652	PREDICTED: ras GTPase-activating protein-binding protein 2 isoform X1 [Bos taurus]	G3BP2
0.640566	0.474723	0.295456	-0.0570557	0.0229698	0.0324214	+	MG.ZJY	1.98021	0.470803	1.38588	4.54387	27807263	endoplasmin precursor [Bos taurus]	HSP90B1
0.417129	0.600989	0.382386	-0.0117686	-0.116105	0.118292	+	MG.ZJY	2.09491	0.470029	1.38514	4.90124	190360743	charged multivesicular body protein 4b [Bos taurus]	CHMP4B
0.264666	0.498366	0.626783	0.122365	-0.187525	0.0473584	+	MG.ZJY	1.53282	0.469205	1.38435	3.3221	346716218	3-mercaptopyruvate sulfurtransferase isoform 1 [Bos taurus]	MPST
0.622062	0.246485	0.524697	0.0565223	-0.0785334	0.0186688	+	MG.ZJY	1.75429	0.465529	1.38082	3.89552	27806469	peptidyl-prolyl cis-trans isomerase B precursor [Bos taurus]	PPIB
0.496216	0.663195	0.221706	-0.0700508	-0.102754	0.15852	+	MG.ZJY	1.41819	0.465134	1.38045	3.046	28461287	hepatoma-derived growth factor [Bos taurus]	HDGF
0.347143	0.559046	0.484647	0.0130931	0.00976934	-0.0231396	+	MG.ZJY	2.73754	0.463704	1.37908	7.34445	78042478	60S ribosomal protein L37a [Bos taurus]	RPL37A
0.540083	0.548207	0.287336	0.0255093	-0.131569	0.0966973	+	MG.ZJY	1.87579	0.461663	1.37713	4.23555	982939708	PREDICTED: adenylate kinase isoenzyme 1 isoform X1 [Bos taurus]	AK1
0.384123	0.60244	0.38461	-0.0530795	-0.113678	0.15302	+	MG.ZJY	1.88075	0.461637	1.3771	4.24982	741917073	PREDICTED: serum deprivation-response protein [Bos taurus]	SDPR
0.466649	0.417684	0.495249	0.00319963	0.0673942	-0.0740654	+	MG.ZJY	3.22693	0.461018	1.37651	9.86216	62752040	40S ribosomal protein S6 [Bos taurus]	RPS6
0.403419	0.62762	0.329133	-0.121275	-0.0625895	0.167462	+	MG.ZJY	1.66176	0.458858	1.37445	3.64909	114050905	plasminogen activator inhibitor 1 RNA-binding protein [Bos taurus]	SERBP1
0.349481	0.456459	0.565171	0.0471297	-0.0299809	-0.0183527	+	MG.ZJY	2.62511	0.457438	1.3731	6.85499	77735989	GTP-binding protein SAR1a [Bos taurus]	SAR1A
0.455526	0.462088	0.403169	-0.0220305	-0.265387	0.242668	+	MG.ZJY	1.43171	0.455177	1.37095	3.0779	27807055	calcineurin subunit B type 1 [Bos taurus]	PPP3R1
0.573051	0.525099	0.248187	-0.0292788	-0.135167	0.149943	+	MG.ZJY	1.58862	0.453613	1.36947	3.46136	528993469	PREDICTED: 60S ribosomal protein L28 isoform X1 [Bos taurus]	RPL28
0.568843	0.476814	0.302563	0.126532	-0.0365258	-0.0995357	+	MG.ZJY	1.9284	0.452583	1.36849	4.38894	84000193	vasodilator-stimulated phosphoprotein [Bos taurus]	VASP
0.620344	0.46683	0.266761	0.0774788	-0.0372914	-0.0434306	+	MG.ZJY	1.83723	0.452392	1.36831	4.12552	164451478	olfactomedin-like protein 1 precursor [Bos taurus]	OLFML1
0.417649	0.590624	0.309001	-0.00081061	-0.253342	0.216127	+	MG.ZJY	1.33354	0.451767	1.36771	2.85004	134085635	lactoylglutathione lyase [Bos taurus]	GLO1
0.468101	0.653636	0.216432	-0.0672348	-0.10214	0.1556	+	MG.ZJY	1.3985	0.450648	1.36665	2.99984	982944729	PREDICTED: aspartyl/asparaginyl beta-hydroxylase isoform X9 [Bos taurus]	ASPH
0.413596	0.584211	0.351926	-0.0642897	0.0181723	0.0439157	+	MG.ZJY	2.37644	0.450645	1.36665	5.87132	982913955	PREDICTED: ras-related protein Ral-B isoform X1 [Bos taurus]	RALB
0.555968	0.375974	0.393077	-0.202857	0.0491222	0.132954	+	MG.ZJY	1.74296	0.4486	1.36472	3.8648	149642675	40S ribosomal protein S17 [Bos taurus]	RPS17
0.359996	0.542199	0.434703	0.100992	-0.106737	-0.00172748	+	MG.ZJY	2.30308	0.448124	1.36427	5.60486	115496127	basigin precursor [Bos taurus]	BSG
0.420602	0.363837	0.53363	0.209994	-0.107832	-0.127629	+	MG.ZJY	1.69057	0.447845	1.364	3.7247	118601892	cysteine-rich protein 2 [Bos taurus]	CRIP2
0.482008	0.446334	0.404908	0.00361124	-0.0922794	0.0833212	+	MG.ZJY	2.8882	0.446199	1.36245	8.04885	78369332	ras-related protein Rab-11B [Bos taurus]	RAB11B
[truncated: 132 more rows]
